# Supplementary material for: 2-Chloro-N-(4-sulfamoylphen­yl)acetamide
Source: Acta Crystallogr Sect E Struct Rep Online. 2010 Jun 5;66(Pt 7):o1596. doi: 10.1107/S1600536810021185 (PMC3007016; doi:10.1107/S1600536810021185)
Supplement: Supplementary file 2 [file e-66-o1596-Isup2.hkl]

# 
# h,k,l, Fc-squared, Fo-squared, sigma(Fo-squared) and status flag 
# 
data_I
_shelx_title ' M1H1' 
_shelx_refln_list_code          4 
_shelx_F_calc_maximum      120.27 
_exptl_crystal_F_000       512.00 
_reflns_d_resolution_high  0.7965 
 
loop_ 
 _symmetry_equiv_pos_as_xyz 
 'x, y, z' 
 '-x, y+1/2, -z+1/2' 
 '-x, -y, -z' 
 'x, -y-1/2, z-1/2' 
 
_cell_length_a     4.7870 
_cell_length_b    14.1868 
_cell_length_c    16.0158 
_cell_angle_alpha  90.000 
_cell_angle_beta   90.907 
_cell_angle_gamma  90.000 
 
_shelx_F_squared_multiplier     1.000 
 
loop_ 
 _refln_index_h 
 _refln_index_k 
 _refln_index_l 
 _refln_F_squared_calc 
 _refln_F_squared_meas 
 _refln_F_squared_sigma 
 _refln_observed_status 
   1   0   0     6593.26     6239.52    323.39 o 
   2   0   0     3387.38     3749.93     61.40 o 
   3   0   0        3.23        2.97      1.53 o 
   4   0   0       19.94       21.07      1.68 o 
   5   0   0        5.66        4.87      1.79 o 
   6   0   0       67.33       71.23      2.53 o 
   1   1   0     2355.59     2502.83     32.27 o 
   2   1   0     2245.97     2249.70     17.50 o 
   3   1   0      733.19      709.54      3.87 o 
   4   1   0       76.05       72.99      1.44 o 
   5   1   0       25.72       22.91      1.37 o 
   6   1   0        6.14        7.48      1.65 o 
   0   2   0     3943.40     4182.80     43.98 o 
   1   2   0      708.84      728.01     12.21 o 
   2   2   0      864.37      988.51      8.94 o 
   3   2   0      143.45      156.21      1.33 o 
   4   2   0       24.18       21.18      1.22 o 
   5   2   0       11.91       17.26      1.35 o 
   1   3   0     3121.28     3026.20     30.17 o 
   2   3   0      263.27      280.37      3.42 o 
   3   3   0      147.93      127.16      1.28 o 
   4   3   0       12.48       12.26      1.25 o 
   5   3   0       89.75      107.45      2.08 o 
   0   4   0        3.33        7.10      1.55 o 
   1   4   0      272.76      308.15      1.89 o 
   2   4   0      179.06      151.92      1.37 o 
   3   4   0       26.47       36.27      1.13 o 
   4   4   0       18.68       18.87      1.28 o 
   5   4   0       73.43       81.41      1.53 o 
   1   5   0      217.42      211.42      1.63 o 
   2   5   0      598.94      550.61      5.58 o 
   3   5   0      647.14      656.78      4.81 o 
   4   5   0      178.10      173.99      1.68 o 
   5   5   0       16.99       17.46      1.40 o 
   0   6   0      369.43      385.57      4.41 o 
   1   6   0      358.31      326.26      1.97 o 
   2   6   0      323.03      286.97      3.07 o 
   3   6   0       29.15       29.13      1.13 o 
   4   6   0      195.40      189.91      1.58 o 
   5   6   0       67.95       62.15      2.52 o 
   1   7   0     2144.85     2144.68     15.51 o 
   2   7   0      200.89      200.23      2.25 o 
   3   7   0      190.60      202.88      2.71 o 
   4   7   0      125.95      131.34      1.59 o 
   5   7   0        8.20        8.19      1.50 o 
   0   8   0       44.55       35.08      1.50 o 
   1   8   0      698.72      742.45      5.76 o 
   2   8   0        2.49        2.60      0.99 o 
   3   8   0      407.48      423.34      4.94 o 
   4   8   0      112.82      104.18      1.51 o 
   5   8   0        6.65        6.44      1.55 o 
   1   9   0      488.69      491.12      6.84 o 
   2   9   0        0.04        1.77      1.11 o 
   3   9   0        3.36        4.59      1.20 o 
   4   9   0        7.82        8.24      1.41 o 
   5   9   0        3.88        5.09      1.59 o 
   0  10   0        0.19        2.46      1.37 o 
   1  10   0      536.77      537.18      5.29 o 
   2  10   0       65.46       58.81      1.68 o 
   3  10   0       85.22       85.51      2.31 o 
   4  10   0        0.13        2.80      1.46 o 
   1  11   0      477.07      450.80      5.19 o 
   2  11   0       59.36       54.18      1.19 o 
   3  11   0       25.88       30.53      1.44 o 
   4  11   0       46.75       50.11      1.57 o 
   0  12   0     1330.42     1328.59     38.40 o 
   1  12   0      227.69      249.18      3.91 o 
   2  12   0        6.08        7.85      1.09 o 
   3  12   0        0.97        3.38      1.54 o 
   4  12   0        0.77        0.71      1.52 o 
   1  13   0       80.28       75.27      1.66 o 
   2  13   0      139.66      135.76      1.49 o 
   3  13   0       48.60       46.34      1.79 o 
   4  13   0       89.67       82.06      3.50 o 
   0  14   0       38.01       50.77      3.69 o 
   1  14   0       65.34       69.25      1.37 o 
   2  14   0        2.33        3.53      1.24 o 
   3  14   0       35.14       35.56      1.83 o 
   1  15   0      149.48      150.72      4.02 o 
   2  15   0        0.26        2.35      1.30 o 
   3  15   0        3.68        7.07      1.84 o 
   0  16   0        0.88        2.40      1.86 o 
   1  16   0        1.26        1.43      1.30 o 
   2  16   0       23.40       28.34      1.53 o 
   1  17   0       20.17       22.07      1.50 o 
  -5   1   1        3.02        5.61      1.32 o 
  -4   1   1       33.46       33.63      1.22 o 
  -3   1   1      425.61      441.61      2.38 o 
  -2   1   1     1767.85     1680.28     11.36 o 
  -1   1   1    13235.73    11827.58    500.64 o 
   0   1   1        5.05        6.00      1.55 o 
   1   1   1     1729.06     2174.41    103.39 o 
   2   1   1     1006.85      865.86     10.28 o 
   3   1   1      160.24      150.98      3.85 o 
   4   1   1       93.20       88.07      1.29 o 
   5   1   1        0.01        2.12      1.30 o 
  -5   2   1       15.76       16.94      1.38 o 
  -4   2   1      121.42      129.60      1.51 o 
  -3   2   1      290.56      350.13      5.20 o 
  -2   2   1        4.93        1.61      1.14 o 
   0   2   1     2005.05     2253.68     11.58 o 
   1   2   1     9211.38     8602.79    108.48 o 
   2   2   1       31.45       35.05      1.11 o 
   3   2   1      736.65      767.31      3.43 o 
   4   2   1       39.55       53.58      1.19 o 
   5   2   1       66.17       72.43      1.59 o 
  -5   3   1       31.35       31.63      1.44 o 
  -4   3   1      269.89      255.31      2.17 o 
  -3   3   1      275.02      254.96      3.03 o 
  -2   3   1      755.91      676.53      6.49 o 
  -1   3   1      365.62      358.91      4.03 o 
   0   3   1      326.02      360.71      2.53 o 
   1   3   1      560.15      475.90      4.75 o 
   2   3   1      781.66      793.59      5.95 o 
   3   3   1      373.74      362.48      2.40 o 
   4   3   1      406.11      422.57      4.87 o 
   5   3   1      135.20      143.87      1.61 o 
  -5   4   1       30.37       30.61      1.67 o 
  -4   4   1       15.55       16.98      1.32 o 
  -3   4   1      663.38      636.20      5.42 o 
  -2   4   1      167.63      169.02      1.39 o 
  -1   4   1     5373.93     5020.55    109.15 o 
   0   4   1     9573.42     8326.44    212.46 o 
   2   4   1       95.05      123.16      1.33 o 
   3   4   1       16.45       26.71      6.02 o 
   4   4   1        0.75        3.15      1.10 o 
   5   4   1        3.84        4.19      1.35 o 
  -5   5   1       13.24       19.79      1.62 o 
  -4   5   1      163.94      164.16      1.66 o 
  -3   5   1      655.19      601.74      4.47 o 
  -2   5   1       91.47       86.61      1.32 o 
  -1   5   1        0.01        0.73      0.99 o 
   0   5   1     3040.81     3079.16     22.46 o 
   1   5   1        0.81        0.86      0.93 o 
   2   5   1      350.36      263.40      3.28 o 
   3   5   1        9.57       28.87      6.60 o 
   4   5   1      118.41      116.71      1.43 o 
   5   5   1        0.05        0.03      1.25 o 
  -5   6   1        5.99        7.81      1.52 o 
  -4   6   1      104.15      109.20      1.54 o 
  -3   6   1       70.39       75.70      3.09 o 
  -2   6   1      536.74      563.33      5.58 o 
  -1   6   1      755.26      762.84      5.51 o 
   0   6   1     1840.61     1943.72     11.33 o 
   1   6   1       11.38       38.86      1.08 o 
   3   6   1      211.45      238.43      1.94 o 
   4   6   1       11.92       13.43      1.19 o 
   5   6   1       32.72       29.58      1.49 o 
  -5   7   1        8.01        7.58      1.52 o 
  -4   7   1       77.30       76.33      1.52 o 
  -3   7   1        5.44        8.29      1.34 o 
  -2   7   1       16.01       30.63      1.69 o 
  -1   7   1        2.66        2.62      0.97 o 
   0   7   1       96.51      137.18      1.17 o 
   1   7   1        6.75        9.71      1.04 o 
   2   7   1      475.15      443.80      4.77 o 
   3   7   1      174.63      182.66      3.76 o 
   4   7   1        0.13        0.59      1.18 o 
   5   7   1        0.05        1.52      1.50 o 
  -5   8   1       17.00       18.25      1.56 o 
  -4   8   1      120.26      117.93      1.73 o 
  -3   8   1      111.65      109.17      2.30 o 
  -2   8   1       39.23       38.07      1.12 o 
  -1   8   1      868.93      797.95      7.20 o 
   0   8   1     3700.98     3781.82     43.27 o 
   2   8   1        1.83        1.89      0.98 o 
   3   8   1      268.89      259.92      2.30 o 
   4   8   1        0.62        3.33      1.19 o 
   5   8   1       50.25       52.86      1.63 o 
  -5   9   1        1.11        2.93      1.49 o 
  -4   9   1       10.60       13.23      1.37 o 
  -3   9   1      203.45      209.09      6.62 o 
  -2   9   1     1312.89     1339.85     14.34 o 
  -1   9   1       24.11       18.37      0.96 o 
   0   9   1       23.82       22.89      1.01 o 
   1   9   1        6.45        5.93      0.98 o 
   2   9   1     1491.48     1373.47     17.97 o 
   3   9   1      607.64      594.87      7.58 o 
   4   9   1       96.81       90.87      1.30 o 
   5   9   1       17.90       17.47      1.46 o 
  -4  10   1       79.52       77.58      1.90 o 
  -3  10   1       21.38       20.34      1.64 o 
  -2  10   1       48.90       45.40      1.14 o 
  -1  10   1       35.29       49.15      1.04 o 
   0  10   1      594.79      603.59      9.35 o 
   1  10   1      442.42      429.80      5.79 o 
   2  10   1       41.01       39.21      1.07 o 
   3  10   1       54.61       57.15      1.27 o 
   4  10   1        7.11       11.45      1.38 o 
  -4  11   1        1.67        3.13      1.37 o 
  -3  11   1       78.61       85.27      1.67 o 
  -2  11   1       55.86       60.18      1.36 o 
  -1  11   1       27.43       28.41      1.10 o 
   0  11   1      257.41      266.47      3.77 o 
   1  11   1      108.94      113.92      1.64 o 
   2  11   1      121.71      124.04      1.63 o 
   3  11   1      161.72      160.97      1.85 o 
   4  11   1       63.31       59.95      1.91 o 
  -4  12   1        8.99        8.60      1.59 o 
  -3  12   1       13.62       14.76      1.55 o 
  -2  12   1       11.56       15.07      1.22 o 
  -1  12   1       70.01       68.83      1.37 o 
   0  12   1        4.66        6.96      1.10 o 
   1  12   1       31.34       33.89      1.07 o 
   2  12   1        0.05        2.70      1.13 o 
   3  12   1        6.44        8.65      1.20 o 
   4  12   1       67.42       66.15      2.82 o 
  -4  13   1        1.89        4.23      1.64 o 
  -3  13   1       76.78       82.89      3.45 o 
  -2  13   1      112.05      109.24      1.87 o 
  -1  13   1      121.70      108.05      3.57 o 
   0  13   1        6.82        9.27      1.08 o 
   1  13   1       47.52       56.32      1.41 o 
   2  13   1       68.11       81.48      1.87 o 
   3  13   1        2.16        4.53      1.22 o 
   4  13   1        4.88        3.73      1.67 o 
  -3  14   1       38.19       38.02      1.87 o 
  -2  14   1        9.58       12.30      1.29 o 
  -1  14   1        2.14       18.23      1.24 o 
   0  14   1       36.80       37.60      1.20 o 
   1  14   1      417.49      396.80      8.49 o 
   2  14   1       36.06       42.58      1.67 o 
   3  14   1        9.49       10.26      1.22 o 
  -3  15   1       49.63       50.11      4.36 o 
  -2  15   1      147.98      139.65      3.07 o 
  -1  15   1       72.09       68.31      2.46 o 
   0  15   1        6.24        5.34      1.25 o 
   1  15   1       27.08       28.87      1.18 o 
   2  15   1        9.83       15.33      1.20 o 
   3  15   1       24.24       28.51      1.51 o 
  -2  16   1        5.42        5.67      1.52 o 
  -1  16   1       56.09       64.00      2.67 o 
   0  16   1      246.66      247.27      6.55 o 
   1  16   1       54.86       57.92      1.46 o 
   2  16   1        0.01        1.20      1.44 o 
  -1  17   1       37.76       37.26      1.50 o 
   0  17   1       23.57       24.10      1.42 o 
   1  17   1        9.67       12.47      1.45 o 
  -5   0   2       43.04       37.11      2.09 o 
  -4   0   2      603.64      619.11      8.83 o 
  -3   0   2     1499.76     1520.34      9.80 o 
  -2   0   2       39.33       22.76      4.96 o 
  -1   0   2      761.32      884.45     40.38 o 
   0   0   2     2749.08     2855.89     48.07 o 
   1   0   2     2347.13     2447.49     13.51 o 
   3   0   2      121.16      134.81     11.55 o 
   4   0   2       42.25       53.32      1.55 o 
   5   0   2        9.81       13.09      1.86 o 
  -5   1   2       13.00        9.49      1.32 o 
  -4   1   2      198.08      194.07      1.55 o 
  -3   1   2       12.47       10.44      3.42 o 
  -2   1   2     1027.28     1091.28     11.75 o 
  -1   1   2    11515.89    10086.45    355.91 o 
   0   1   2      180.44      196.92      2.23 o 
   1   1   2     3531.29     3801.44     69.31 o 
   2   1   2      929.23      881.43      6.58 o 
   3   1   2      465.88      508.44      3.04 o 
   4   1   2      321.71      317.30      2.45 o 
   5   1   2       36.00       35.05      1.49 o 
  -5   2   2       41.08       43.55      1.44 o 
  -4   2   2        6.96        9.52      1.20 o 
  -3   2   2       42.88       56.67      8.79 o 
  -2   2   2       77.85       70.85      9.98 o 
   0   2   2       10.54       12.27      1.33 o 
   1   2   2     2914.13     2641.09     19.46 o 
   2   2   2     1132.58     1185.38      5.49 o 
   3   2   2      600.44      689.97      2.09 o 
   4   2   2       89.52       92.77      1.21 o 
   5   2   2        8.24       10.91      1.32 o 
  -5   3   2       12.91       14.24      1.43 o 
  -4   3   2        6.82        5.95      1.34 o 
  -3   3   2       13.04        9.47      1.22 o 
  -2   3   2       61.00       49.81      1.40 o 
  -1   3   2       66.75       80.34      1.71 o 
   0   3   2       89.79       76.64      1.55 o 
   1   3   2      308.72      296.26      3.10 o 
   2   3   2      475.83      545.42      3.28 o 
   3   3   2       49.82       30.77      1.08 o 
   4   3   2       40.05       39.78      1.16 o 
   5   3   2        0.64        2.90      1.33 o 
  -5   4   2       21.35       27.94      1.48 o 
  -4   4   2       26.80       29.29      1.32 o 
  -3   4   2      272.96      267.40      2.26 o 
  -2   4   2      413.15      410.84      7.32 o 
  -1   4   2     5573.47     5353.10     50.41 o 
   0   4   2       41.70       40.86      1.24 o 
   2   4   2     1042.31      887.39      4.94 o 
   3   4   2       22.74       28.70      1.76 o 
   4   4   2        0.33        2.15      1.06 o 
   5   4   2        0.54        1.47      1.43 o 
  -5   5   2        1.32        3.78      1.47 o 
  -4   5   2       49.70       52.94      1.47 o 
  -3   5   2      950.67      958.33      7.24 o 
  -2   5   2      753.27      741.34      5.39 o 
  -1   5   2      236.63      282.34      1.71 o 
   0   5   2     1061.33     1097.37      9.44 o 
   1   5   2       59.98       75.63      1.34 o 
   2   5   2      506.95      590.27      5.89 o 
   3   5   2      367.70      365.99      6.23 o 
   4   5   2      609.65      623.17      5.64 o 
   5   5   2       58.88       55.13      1.48 o 
  -5   6   2       16.27       13.97      1.64 o 
  -4   6   2      107.33      108.30      1.57 o 
  -3   6   2       46.46       44.76      1.66 o 
  -2   6   2       11.37       12.31      1.22 o 
  -1   6   2     3594.55     3844.24     22.75 o 
   0   6   2     9657.19     8585.02    247.45 o 
   1   6   2     1368.22     1377.78     12.17 o 
   2   6   2      116.60       95.24      1.18 o 
   3   6   2       17.78       12.99      1.08 o 
   4   6   2       23.69       23.63      1.21 o 
   5   6   2       94.73       92.18      1.62 o 
  -5   7   2        0.31        2.20      1.67 o 
  -4   7   2       44.71       40.39      1.53 o 
  -3   7   2      833.74      782.27     17.30 o 
  -2   7   2     1327.83     1206.60     10.74 o 
  -1   7   2       24.31       37.22      1.11 o 
   0   7   2       14.13       31.91      1.02 o 
   1   7   2      346.16      315.09      2.41 o 
   3   7   2      896.12      830.29     11.46 o 
   4   7   2      168.92      188.89      1.75 o 
   5   7   2        1.87        3.97      1.42 o 
  -5   8   2        3.12        2.93      1.58 o 
  -4   8   2       72.80       67.27      1.71 o 
  -3   8   2      856.62      835.38     10.62 o 
  -2   8   2       19.05       17.97      1.14 o 
  -1   8   2     2367.88     2228.66     22.49 o 
   0   8   2     1120.73     1096.56     16.22 o 
   2   8   2        5.46       11.46      1.08 o 
   3   8   2      160.00      166.03      7.19 o 
   4   8   2       23.62       25.48      1.21 o 
   5   8   2       24.09       27.00      1.56 o 
  -5   9   2       10.01        7.74      1.57 o 
  -4   9   2       21.64       20.49      1.48 o 
  -3   9   2       17.31       14.87      1.22 o 
  -2   9   2      141.12      138.47      2.32 o 
  -1   9   2       78.40       73.12      1.33 o 
   0   9   2        7.02        5.63      1.03 o 
   1   9   2        9.80       11.12      0.96 o 
   2   9   2      367.10      372.75      5.75 o 
   3   9   2       26.00       29.76      1.13 o 
   4   9   2       19.24       18.68      1.25 o 
   5   9   2        5.08        5.46      1.47 o 
  -4  10   2        1.81        3.22      1.41 o 
  -3  10   2        0.37        3.87      1.76 o 
  -2  10   2      157.92      143.11      2.29 o 
  -1  10   2       64.06       86.29      1.69 o 
   0  10   2        9.44       12.91      2.05 o 
   1  10   2      741.41      672.82      7.29 o 
   2  10   2       42.15       55.47      1.24 o 
   3  10   2       86.61       96.22      1.80 o 
   4  10   2        1.02        1.21      1.25 o 
  -4  11   2        4.00        4.74      1.53 o 
  -3  11   2       15.92       18.03      1.33 o 
  -2  11   2       36.46       66.09      1.40 o 
  -1  11   2      183.04      182.64      2.36 o 
   0  11   2       43.36       47.34      1.13 o 
   1  11   2      466.13      461.54      5.82 o 
   2  11   2      765.27      779.02     12.34 o 
   3  11   2       91.90       86.90      1.65 o 
   4  11   2       31.18       32.04      1.33 o 
  -4  12   2       38.14       33.89      2.10 o 
  -3  12   2       48.94       48.59      2.51 o 
  -2  12   2        8.68        9.79      1.31 o 
  -1  12   2      285.39      261.95      5.21 o 
   0  12   2      366.57      356.25      4.40 o 
   1  12   2       41.00       63.01      1.32 o 
   2  12   2       55.21       52.19      1.43 o 
   3  12   2       91.39       95.37      1.85 o 
   4  12   2       70.02       66.56      3.15 o 
  -4  13   2       62.26       64.13      1.78 o 
  -3  13   2       99.04      104.26      3.18 o 
  -2  13   2       25.95       32.78      1.67 o 
  -1  13   2       81.31       85.80      1.32 o 
   0  13   2      277.76      282.65      5.51 o 
   1  13   2       12.09       14.70      1.07 o 
   2  13   2      189.76      186.48      4.21 o 
   3  13   2       33.72       29.48      1.36 o 
   4  13   2        4.88        7.14      1.38 o 
  -3  14   2       25.43       24.14      1.55 o 
  -2  14   2       77.70       76.76      3.00 o 
  -1  14   2      121.21      116.45      3.56 o 
   0  14   2      205.34      208.65      3.84 o 
   1  14   2       31.81       42.98      1.19 o 
   2  14   2        8.44       12.33      1.28 o 
   3  14   2       13.56       14.21      1.36 o 
  -3  15   2        4.44        3.27      1.49 o 
  -2  15   2        5.43        8.04      1.33 o 
  -1  15   2       12.14       11.16      1.35 o 
   0  15   2        0.22        0.68      1.17 o 
   1  15   2        2.00        4.92      1.17 o 
   2  15   2        0.70        3.38      1.33 o 
   3  15   2        3.67        5.79      1.41 o 
  -2  16   2       59.78       56.77      2.65 o 
  -1  16   2       58.65       61.82      2.65 o 
   0  16   2       11.38       11.36      1.22 o 
   1  16   2        6.44        9.68      1.23 o 
   2  16   2       27.26       27.55      1.46 o 
  -1  17   2       15.44       16.12      1.37 o 
   0  17   2        0.81        1.23      1.41 o 
   1  17   2        4.82        3.54      1.31 o 
  -5   1   3       11.92       12.95      1.35 o 
  -4   1   3        1.29        3.36      1.28 o 
  -3   1   3      793.80      783.19      3.63 o 
  -2   1   3        1.29        3.40      1.42 o 
  -1   1   3       10.07       25.86      2.43 o 
   0   1   3     9623.83     9602.25     48.14 o 
   1   1   3      351.90      347.38      2.26 o 
   2   1   3       86.43       67.85      1.03 o 
   3   1   3      470.53      484.77      2.73 o 
   4   1   3       30.44       35.32      1.09 o 
   5   1   3       12.73       18.50      1.37 o 
  -5   2   3       29.20       27.57      1.39 o 
  -4   2   3       69.70       67.28      1.36 o 
  -3   2   3      604.79      649.93      4.64 o 
  -2   2   3     1872.13     1814.03     17.56 o 
  -1   2   3    10783.40     9455.27    407.96 o 
   0   2   3    14445.84    13547.75     82.78 o 
   3   2   3      324.21      269.78      2.68 o 
   4   2   3       30.53       36.48      1.26 o 
   5   2   3      148.50      160.88      2.30 o 
  -5   3   3        0.18        3.38      1.42 o 
  -4   3   3      108.12       97.05      1.54 o 
  -3   3   3      743.04      747.03      3.81 o 
  -2   3   3     1151.15     1128.69      6.99 o 
  -1   3   3      576.71      624.87      5.02 o 
   0   3   3       82.95       73.28      1.45 o 
   1   3   3       37.25       64.58      2.80 o 
   2   3   3     2158.91     2184.89     13.78 o 
   3   3   3      713.86      709.30      6.08 o 
   4   3   3      326.90      320.40      3.14 o 
   5   3   3      182.65      179.75      1.67 o 
  -5   4   3       85.90       90.00      1.64 o 
  -4   4   3      335.90      342.82      3.17 o 
  -3   4   3      379.59      393.81      4.26 o 
  -2   4   3      142.71      147.79      1.59 o 
  -1   4   3      783.03      811.72      5.77 o 
   0   4   3      740.47      811.85      6.53 o 
   2   4   3        7.00        8.65      0.94 o 
   3   4   3      190.88      212.86      1.95 o 
   4   4   3        2.52        0.35      1.07 o 
   5   4   3        1.28        5.49      1.25 o 
  -5   5   3        4.93        6.77      1.51 o 
  -4   5   3       33.65       38.91      1.57 o 
  -3   5   3       47.39       40.09      1.53 o 
  -2   5   3      432.34      418.04      4.58 o 
  -1   5   3     1779.41     1665.50      9.29 o 
   0   5   3      252.75      324.63      2.80 o 
   1   5   3      497.48      467.32      3.62 o 
   2   5   3       18.67       34.18      1.65 o 
   3   5   3       22.65       13.39      1.08 o 
   4   5   3      209.84      189.33      2.72 o 
   5   5   3       33.97       32.49      1.35 o 
  -5   6   3        0.85        0.98      1.53 o 
  -4   6   3       55.70       52.90      1.53 o 
  -3   6   3       34.03       24.94      1.33 o 
  -2   6   3       29.20       32.06      1.32 o 
  -1   6   3      249.02      281.74      1.99 o 
   0   6   3      345.23      348.19      4.42 o 
   1   6   3       59.11       72.72      1.19 o 
   2   6   3       12.80       10.51      0.94 o 
   3   6   3        1.80        1.13      1.00 o 
   4   6   3        3.02        3.49      1.10 o 
   5   6   3        0.19        0.85      1.30 o 
  -5   7   3        2.73        4.60      1.59 o 
  -4   7   3      165.15      171.04      1.70 o 
  -3   7   3      257.67      266.66      2.70 o 
  -2   7   3      150.26      148.51      2.46 o 
  -1   7   3     1622.71     1531.01     11.92 o 
   0   7   3       28.66       30.74      1.06 o 
   1   7   3      666.41      744.75      9.33 o 
   2   7   3      217.63      230.40      2.57 o 
   3   7   3       19.20       29.45      1.75 o 
   4   7   3      161.01      153.72      2.64 o 
   5   7   3       14.59       16.45      1.39 o 
  -5   8   3       15.29       13.27      1.80 o 
  -4   8   3      128.29      121.77      1.69 o 
  -3   8   3      466.11      466.69      5.67 o 
  -2   8   3      213.76      215.86      2.77 o 
  -1   8   3      131.15      144.16      1.48 o 
   0   8   3       23.21       19.26      0.99 o 
   1   8   3      737.46      706.77      7.07 o 
   2   8   3      320.32      298.66      3.39 o 
   3   8   3       56.83       50.44      3.99 o 
   4   8   3       70.83       71.63      1.31 o 
   5   8   3       29.39       31.53      1.40 o 
  -5   9   3        4.83        7.40      1.81 o 
  -4   9   3       12.53       17.91      1.53 o 
  -3   9   3       26.11       35.85      2.02 o 
  -2   9   3      616.79      581.53      4.64 o 
  -1   9   3     1073.09     1013.57     10.37 o 
   0   9   3       29.50       35.72      1.08 o 
   2   9   3       34.06       43.32      1.12 o 
   3   9   3      178.08      197.97      3.59 o 
   4   9   3      343.13      355.95      3.86 o 
   5   9   3       30.93       31.28      1.43 o 
  -4  10   3       60.53       56.18      1.67 o 
  -3  10   3      102.95      100.14      1.45 o 
  -2  10   3        2.84        5.80      1.15 o 
  -1  10   3     1008.97      996.90     13.62 o 
   0  10   3     1592.90     1540.34     16.65 o 
   1  10   3      692.17      695.80      5.23 o 
   2  10   3        4.98        3.94      1.02 o 
   3  10   3        2.41        4.25      1.14 o 
   4  10   3       21.52       27.59      1.31 o 
  -4  11   3       17.78       16.65      1.60 o 
  -3  11   3      327.44      318.30      6.37 o 
  -2  11   3      168.17      161.56      2.27 o 
  -1  11   3        1.79        6.06      1.12 o 
   0  11   3        0.77        0.89      1.03 o 
   1  11   3       77.59       64.42      1.09 o 
   2  11   3      212.72      214.51      2.77 o 
   3  11   3       87.64       98.09      3.68 o 
   4  11   3      106.89      104.12      2.85 o 
  -4  12   3        5.95        8.57      1.66 o 
  -3  12   3       19.17       19.11      1.53 o 
  -2  12   3       42.57       44.08      1.25 o 
  -1  12   3        4.69       12.81      1.44 o 
   0  12   3       26.78       29.39      1.42 o 
   1  12   3       75.66       69.64      1.15 o 
   2  12   3      119.21      107.84      2.28 o 
   3  12   3        5.25        7.87      1.20 o 
   4  12   3       14.07       12.23      1.35 o 
  -4  13   3        0.86        0.48      1.74 o 
  -3  13   3       27.49       27.11      1.51 o 
  -2  13   3        1.84        2.79      1.16 o 
  -1  13   3        2.04        5.55      1.12 o 
   0  13   3       29.58       17.93      1.06 o 
   1  13   3       62.14       55.51      1.57 o 
   2  13   3       12.54       13.14      1.16 o 
   3  13   3       38.57       39.52      1.37 o 
  -3  14   3        5.77       11.05      1.63 o 
  -2  14   3        5.74        5.37      1.33 o 
  -1  14   3       26.46       27.10      1.31 o 
   0  14   3       67.27       77.60      1.83 o 
   1  14   3       20.96       20.85      1.16 o 
   2  14   3        2.60        2.32      1.19 o 
   3  14   3        0.43        1.05      1.36 o 
  -3  15   3       34.18       35.30      3.52 o 
  -2  15   3      188.22      200.08      4.85 o 
  -1  15   3       12.97       13.90      1.19 o 
   0  15   3        0.65        0.94      1.17 o 
   1  15   3        9.29        6.97      1.13 o 
   2  15   3      115.18      107.86      2.49 o 
   3  15   3       83.94       74.00      2.23 o 
  -2  16   3        2.33        3.10      1.43 o 
  -1  16   3        0.01        5.86      1.23 o 
   0  16   3       53.41       51.70      2.33 o 
   1  16   3       85.71       85.68      2.13 o 
   2  16   3       29.84       34.90      1.47 o 
  -1  17   3       98.31       95.61      2.71 o 
   0  17   3        2.60        3.77      1.28 o 
   1  17   3       20.89       27.32      1.31 o 
  -5   0   4       40.42       47.44      2.11 o 
  -4   0   4      507.50      536.56      3.08 o 
  -3   0   4      858.79      957.10      8.06 o 
  -2   0   4      141.68      130.07      3.14 o 
   0   0   4     2575.64     3068.01     18.42 o 
   1   0   4     3620.27     3363.74     17.28 o 
   2   0   4      243.87      257.05      1.86 o 
   3   0   4        9.35       14.56      4.83 o 
   4   0   4      122.70      159.46      3.24 o 
   5   0   4       28.77       32.77      1.73 o 
  -5   1   4        2.12        3.75      1.39 o 
  -4   1   4      239.14      240.54      1.77 o 
  -3   1   4      402.53      387.57      3.87 o 
  -2   1   4       30.28       15.41      1.69 o 
  -1   1   4      836.46      755.24      6.87 o 
   0   1   4     1630.59     1571.74      8.56 o 
   1   1   4      304.88      392.10      1.72 o 
   2   1   4       84.51       91.37      1.08 o 
   3   1   4      684.39      672.52      3.63 o 
   4   1   4      577.88      611.22      3.55 o 
   5   1   4       53.94       56.48      1.36 o 
  -5   2   4       38.04       36.58      1.47 o 
  -4   2   4       48.24       44.63      1.40 o 
  -3   2   4      253.61      249.03      1.79 o 
  -2   2   4      355.10      391.19      8.67 o 
  -1   2   4    14464.47    12393.46    646.21 o 
   0   2   4     1747.88     1861.98     11.74 o 
   2   2   4     1250.81     1301.31      4.51 o 
   3   2   4      118.32      121.93      1.66 o 
   4   2   4      247.32      262.82      1.82 o 
   5   2   4       42.23       38.95      1.27 o 
  -5   3   4        2.79        3.81      1.39 o 
  -4   3   4      100.34       94.54      1.47 o 
  -3   3   4       79.56       84.58      1.66 o 
  -2   3   4     2912.83     2752.11     21.40 o 
  -1   3   4     2377.08     2286.23     24.66 o 
   0   3   4     4873.78     4851.66     42.21 o 
   2   3   4      338.56      391.51      9.40 o 
   3   3   4       18.33       24.39      1.07 o 
   4   3   4       21.47       29.15      1.21 o 
   5   3   4       53.34       56.66      1.37 o 
  -5   4   4       23.64       24.00      1.45 o 
  -4   4   4       74.12       74.45      1.50 o 
  -3   4   4       45.99       45.20      1.64 o 
  -2   4   4       99.95       94.12      1.55 o 
  -1   4   4       11.21       15.56      1.34 o 
   0   4   4       37.16       40.97      1.17 o 
   1   4   4      161.60      133.75      1.50 o 
   2   4   4       48.28       70.47      1.53 o 
   3   4   4       24.16       21.50      1.03 o 
   4   4   4        2.94        4.72      1.13 o 
   5   4   4       24.14       25.77      1.30 o 
  -5   5   4        0.00        0.25      1.56 o 
  -4   5   4        5.89       10.19      1.53 o 
  -3   5   4      311.23      310.43      4.80 o 
  -2   5   4     1352.57     1338.24     16.10 o 
  -1   5   4      127.40      142.28      1.48 o 
   0   5   4      180.92      242.92      3.34 o 
   1   5   4      395.50      424.90      1.74 o 
   3   5   4       30.60       36.17      2.08 o 
   4   5   4      204.44      205.86      2.14 o 
   5   5   4      134.40      128.68      1.94 o 
  -5   6   4       57.38       50.04      1.71 o 
  -4   6   4      467.25      459.28      3.36 o 
  -3   6   4      671.09      648.60      7.93 o 
  -2   6   4      214.96      217.17      2.25 o 
  -1   6   4     2607.78     2517.66     18.14 o 
   0   6   4     1934.95     1916.65     12.50 o 
   1   6   4     1546.42     1724.75      9.94 o 
   2   6   4        1.03        9.20      1.02 o 
   3   6   4      408.74      402.58      5.26 o 
   4   6   4        8.50       14.15      2.58 o 
   5   6   4      146.97      150.66      2.00 o 
  -5   7   4       13.87       13.11      1.69 o 
  -4   7   4        1.60        0.30      1.61 o 
  -3   7   4      398.88      388.14      2.28 o 
  -2   7   4      628.80      603.03      9.17 o 
  -1   7   4       76.79       66.69      1.20 o 
   0   7   4      369.51      407.82      1.95 o 
   1   7   4        0.08        3.67      0.93 o 
   2   7   4       51.67       61.76      2.02 o 
   3   7   4      290.42      293.40      3.81 o 
   4   7   4      385.92      380.73      3.27 o 
   5   7   4       40.99       41.10      1.40 o 
  -5   8   4        0.01        0.45      1.65 o 
  -4   8   4        0.80        0.90      1.62 o 
  -3   8   4      300.56      296.88      3.32 o 
  -2   8   4      263.95      245.34      2.52 o 
  -1   8   4      175.79      200.96      1.53 o 
   0   8   4      172.04      169.18      1.93 o 
   1   8   4       50.19       69.31      5.08 o 
   2   8   4        0.96       12.70      1.05 o 
   3   8   4        2.90       13.54      2.42 o 
   4   8   4       17.07       15.22      1.21 o 
   5   8   4       29.69       37.57      1.41 o 
  -5   9   4        4.45        3.70      1.82 o 
  -4   9   4        0.38        1.33      1.56 o 
  -3   9   4        6.77        6.15      1.41 o 
  -2   9   4      276.51      268.14      3.42 o 
  -1   9   4      111.80       97.79      1.37 o 
   0   9   4      970.78      919.47      8.92 o 
   1   9   4       27.53       26.88      1.06 o 
   2   9   4      470.62      461.86      4.21 o 
   3   9   4        0.46        1.46      1.07 o 
   4   9   4       73.18       75.49      2.07 o 
   5   9   4        1.09        1.20      1.35 o 
  -4  10   4        2.90        3.75      1.62 o 
  -3  10   4       12.34       16.28      1.49 o 
  -2  10   4       68.11       70.25      1.55 o 
  -1  10   4      233.95      231.00      1.89 o 
   0  10   4      135.72      129.05      1.91 o 
   1  10   4       37.42       39.79      1.19 o 
   2  10   4      423.27      384.00      6.64 o 
   3  10   4       17.36       17.35      1.20 o 
   4  10   4        8.26        7.47      1.24 o 
  -4  11   4       14.44       14.82      1.99 o 
  -3  11   4      234.43      237.86      4.41 o 
  -2  11   4      350.24      328.04      2.30 o 
  -1  11   4       17.71       17.60      1.20 o 
   0  11   4      108.73      107.83      1.28 o 
   1  11   4       81.65       80.24      1.40 o 
   2  11   4      150.00      133.57      3.02 o 
   3  11   4      225.61      218.79      3.58 o 
   4  11   4       64.75       63.75      2.13 o 
  -4  12   4       82.42       78.78      2.25 o 
  -3  12   4        0.10        2.51      1.53 o 
  -2  12   4       14.04       16.33      1.28 o 
  -1  12   4       61.13       66.46      1.86 o 
   0  12   4      552.77      580.26      6.59 o 
   1  12   4      505.68      517.87      8.72 o 
   2  12   4        6.11        6.95      1.09 o 
   3  12   4       42.02       42.37      1.29 o 
   4  12   4        0.06        0.72      1.29 o 
  -3  13   4       51.44       54.06      2.39 o 
  -2  13   4      255.18      256.14      4.96 o 
  -1  13   4       62.04       67.59      1.67 o 
   0  13   4      129.24      128.65      3.03 o 
   1  13   4       88.34       83.58      2.46 o 
   2  13   4        6.48       17.88      1.13 o 
   3  13   4      166.34      162.20      2.48 o 
  -3  14   4       30.59       31.48      1.64 o 
  -2  14   4       18.54       21.05      1.35 o 
  -1  14   4       41.13       39.74      1.65 o 
   0  14   4       33.99       32.08      1.15 o 
   1  14   4       94.97       82.79      1.37 o 
   2  14   4        2.23        4.15      1.16 o 
   3  14   4       14.63       20.73      1.33 o 
  -3  15   4        4.14        4.49      1.57 o 
  -2  15   4       13.69       15.99      1.42 o 
  -1  15   4        4.63        5.97      1.21 o 
   0  15   4      130.33      138.28      2.05 o 
   1  15   4        5.73       10.50      1.32 o 
   2  15   4       26.89       33.70      1.26 o 
  -2  16   4        8.18        8.48      1.53 o 
  -1  16   4        0.03        5.45      1.30 o 
   0  16   4        0.17        2.08      1.27 o 
   1  16   4       61.24       56.96      1.45 o 
   2  16   4        4.28        5.17      1.30 o 
  -1  17   4       52.97       52.89      2.69 o 
   0  17   4        0.58        2.85      1.31 o 
   1  17   4        7.61        9.76      1.45 o 
  -5   1   5        1.99        4.13      1.42 o 
  -4   1   5        2.38        3.86      1.34 o 
  -3   1   5       12.09       20.86      3.72 o 
  -2   1   5       27.42       29.99      1.88 o 
  -1   1   5       25.31       57.01      2.27 o 
   0   1   5      679.27      602.90      4.33 o 
   1   1   5     1123.68     1061.29      3.30 o 
   2   1   5      131.21      119.98      1.12 o 
   3   1   5      495.31      456.67      1.94 o 
   4   1   5      494.40      485.79      3.08 o 
   5   1   5        4.08        6.09      1.28 o 
  -5   2   5       52.51       46.84      1.50 o 
  -4   2   5      399.56      404.03      2.92 o 
  -3   2   5      418.69      395.79      3.51 o 
  -1   2   5      690.18      722.97      9.88 o 
   0   2   5      477.12      453.63      2.89 o 
   1   2   5       93.74      152.65      3.56 o 
   2   2   5      744.46      690.35      3.07 o 
   3   2   5      228.74      258.18      1.66 o 
   4   2   5       73.07       69.04      1.57 o 
   5   2   5       74.69       87.06      1.45 o 
  -5   3   5        5.71        7.58      1.55 o 
  -4   3   5      104.56      102.87      1.58 o 
  -3   3   5      542.94      575.34      5.46 o 
  -2   3   5     2321.16     2198.66     26.17 o 
   0   3   5       80.99       52.34      1.29 o 
   1   3   5     3851.02     4238.86     37.37 o 
   3   3   5      837.74      929.19      6.58 o 
   4   3   5      250.27      254.12      2.86 o 
   5   3   5       44.88       41.39      1.39 o 
  -5   4   5       51.16       49.60      1.53 o 
  -4   4   5      345.25      333.84      3.62 o 
  -3   4   5      293.96      283.85      2.63 o 
  -2   4   5      242.24      282.49      7.49 o 
  -1   4   5     1071.76     1182.56     11.53 o 
   0   4   5     5600.14     5450.15     76.24 o 
   1   4   5      947.94      862.76      5.03 o 
   2   4   5      800.34      963.13      4.49 o 
   3   4   5      131.91      114.38      1.81 o 
   4   4   5       67.22       75.15      1.32 o 
   5   4   5       25.41       25.70      1.31 o 
  -5   5   5        4.21        4.37      1.55 o 
  -4   5   5       56.19       50.10      1.47 o 
  -3   5   5      166.63      156.27      5.43 o 
  -2   5   5      121.25      116.34      1.70 o 
   0   5   5       87.41       91.77      1.28 o 
   1   5   5     1955.60     1862.72      7.48 o 
   2   5   5      147.02      170.64      1.45 o 
   3   5   5      562.74      589.21      1.82 o 
   4   5   5      147.68      168.02      1.92 o 
   5   5   5       14.17       11.18      1.30 o 
  -5   6   5       19.71       19.38      1.83 o 
  -4   6   5       43.42       47.07      1.59 o 
  -3   6   5      111.86      112.66      2.22 o 
  -2   6   5       33.28       41.78      1.37 o 
  -1   6   5       58.81       75.29      1.46 o 
   0   6   5       84.58       99.95      1.29 o 
   1   6   5       47.97       42.76      1.14 o 
   2   6   5        6.69        3.15      0.92 o 
   3   6   5        5.31        4.47      1.22 o 
   4   6   5        0.02        1.83      1.17 o 
   5   6   5       12.48       13.39      1.39 o 
  -5   7   5       25.67       21.74      1.84 o 
  -4   7   5        3.09        3.48      1.63 o 
  -3   7   5      510.03      507.61      5.26 o 
  -2   7   5      288.72      279.08      4.84 o 
  -1   7   5       52.03       39.86      1.17 o 
   0   7   5      115.31      102.03      1.49 o 
   1   7   5       12.06       14.99      1.04 o 
   2   7   5        8.09       16.06      0.95 o 
   3   7   5       64.87       81.22      3.76 o 
   4   7   5       76.74       81.02      1.23 o 
   5   7   5       20.89       15.88      1.32 o 
  -5   8   5       50.94       52.56      2.76 o 
  -4   8   5       32.37       33.78      4.78 o 
  -3   8   5      100.85       92.89      1.74 o 
  -2   8   5      169.77      140.83      2.37 o 
  -1   8   5       10.17       14.00      1.06 o 
   0   8   5      813.36      766.34      4.49 o 
   1   8   5      192.48      178.28      1.35 o 
   2   8   5        7.05       12.99      1.02 o 
   3   8   5      207.46      182.29      1.37 o 
   4   8   5        6.22        5.62      1.20 o 
   5   8   5       45.85       41.46      1.44 o 
  -4   9   5        2.39        5.48      1.94 o 
  -3   9   5       37.67       43.94      1.46 o 
  -2   9   5      372.03      380.11      4.26 o 
  -1   9   5      266.91      250.02      1.75 o 
   0   9   5        5.17        7.43      1.15 o 
   2   9   5      390.17      368.32      3.60 o 
   3   9   5      226.94      206.92      1.61 o 
   4   9   5      149.22      152.77      2.71 o 
  -4  10   5      177.20      174.49      2.43 o 
  -3  10   5      272.43      268.67      3.65 o 
  -1  10   5      652.80      627.18      6.29 o 
   0  10   5       15.97       16.25      2.76 o 
   2  10   5     1018.86     1045.90     13.93 o 
   3  10   5      386.23      391.44      3.57 o 
   4  10   5        4.87        3.86      1.16 o 
  -4  11   5        6.46        9.38      2.30 o 
  -3  11   5       28.19       33.14      1.55 o 
  -2  11   5       18.37       18.06      1.26 o 
  -1  11   5      231.48      253.78      2.70 o 
   0  11   5      314.62      336.35      3.39 o 
   1  11   5     1024.87      971.09     11.37 o 
   2  11   5       45.30       54.06      1.43 o 
   3  11   5       12.83       13.53      1.46 o 
   4  11   5      109.24      105.96      1.75 o 
  -4  12   5        6.75        7.74      2.30 o 
  -3  12   5       72.00       71.78      1.64 o 
  -2  12   5        3.79        5.73      1.30 o 
  -1  12   5      306.21      304.64      3.79 o 
   0  12   5       36.38       33.64      1.15 o 
   1  12   5      286.56      281.18      4.41 o 
   2  12   5        1.60        2.13      1.13 o 
   3  12   5        1.46        2.71      1.22 o 
   4  12   5        2.36        3.58      1.34 o 
  -3  13   5        9.57        9.00      1.39 o 
  -2  13   5       19.03       17.95      1.33 o 
  -1  13   5       83.85       87.97      1.73 o 
   0  13   5       19.35       16.43      1.18 o 
   1  13   5       70.76       81.79      2.28 o 
   2  13   5        1.49        3.62      1.16 o 
   3  13   5        0.79        1.37      1.31 o 
  -3  14   5       25.36       29.02      1.65 o 
  -2  14   5       35.95       38.76      2.19 o 
  -1  14   5      157.25      148.01      3.01 o 
   0  14   5        6.41        6.57      1.23 o 
   1  14   5        8.42        9.33      1.13 o 
   2  14   5      201.48      194.53      4.30 o 
   3  14   5       10.34       11.17      1.34 o 
  -2  15   5       32.76       32.78      1.88 o 
  -1  15   5       52.69       52.43      2.15 o 
   0  15   5      127.48      131.64      5.10 o 
   1  15   5        2.12        6.68      1.19 o 
   2  15   5        0.01        2.16      1.28 o 
  -2  16   5       16.07       14.57      1.50 o 
  -1  16   5       23.37       29.73      1.33 o 
   0  16   5       82.47       85.53      3.01 o 
   1  16   5      102.10      106.69      3.50 o 
   2  16   5       58.65       52.27      1.74 o 
  -1  17   5        0.46        4.71      1.41 o 
   0  17   5        9.77        9.55      1.44 o 
  -5   0   6       54.30       58.52      2.31 o 
  -4   0   6      359.15      337.37      4.19 o 
  -3   0   6      543.32      527.46     11.87 o 
  -2   0   6       31.61       27.37      2.65 o 
  -1   0   6      527.63      505.70      4.83 o 
   0   0   6     1779.47     1542.55      7.46 o 
   1   0   6      161.87      206.65      1.82 o 
   2   0   6       35.91       29.03      1.30 o 
   3   0   6     1974.08     1845.63     14.31 o 
   4   0   6       47.36       42.69      3.21 o 
   5   0   6      275.69      286.57      3.48 o 
  -5   1   6       39.03       41.79      1.62 o 
  -4   1   6       39.38       35.67      1.42 o 
  -3   1   6      834.02      778.17      6.72 o 
  -2   1   6      142.32      168.06      5.86 o 
   0   1   6     1439.61     1613.80      6.97 o 
   1   1   6     4346.12     4331.98     27.17 o 
   2   1   6      336.75      295.66      1.36 o 
   3   1   6     1013.80     1052.71      6.88 o 
   4   1   6      221.97      235.68      1.81 o 
   5   1   6       84.60       73.97      1.28 o 
  -5   2   6       97.54       84.96      1.67 o 
  -4   2   6      276.61      269.97      2.00 o 
  -3   2   6       65.32       66.51      1.86 o 
  -2   2   6        4.34       18.57      2.07 o 
  -1   2   6       46.82       71.45      1.70 o 
   0   2   6     1347.30     1431.25     11.80 o 
   1   2   6      288.66      344.68      1.60 o 
   2   2   6      389.97      387.97      2.05 o 
   3   2   6       15.56       15.55      1.00 o 
   4   2   6       27.86       34.19      1.12 o 
   5   2   6        1.66        4.53      1.29 o 
  -5   3   6        2.22        2.82      1.54 o 
  -4   3   6        4.26        4.12      1.44 o 
  -3   3   6      109.56      112.65      1.76 o 
  -2   3   6      970.54      807.78     18.79 o 
  -1   3   6       90.45      109.16      1.86 o 
   0   3   6       97.12      116.44      1.47 o 
   1   3   6      554.21      499.54      1.75 o 
   2   3   6       91.65       96.54      2.56 o 
   3   3   6       25.75       35.98      1.43 o 
   4   3   6       56.63       58.20      1.09 o 
   5   3   6        3.33        3.14      1.24 o 
  -5   4   6        0.44        2.63      1.50 o 
  -4   4   6        3.29        6.47      1.36 o 
  -3   4   6      332.55      304.88      4.21 o 
  -2   4   6        4.15        6.61      1.70 o 
  -1   4   6     2013.76     2018.00     24.86 o 
   0   4   6     1632.68     1598.43     12.06 o 
   1   4   6      242.30      307.74      1.74 o 
   2   4   6        3.64       11.47      0.97 o 
   3   4   6      270.79      256.94      1.38 o 
   4   4   6      140.98      146.94      1.45 o 
   5   4   6       10.86       15.57      1.28 o 
  -5   5   6        0.34        1.16      1.58 o 
  -4   5   6       82.88       87.73      2.34 o 
  -3   5   6      143.74      134.10      1.76 o 
  -2   5   6      659.27      647.79     11.66 o 
  -1   5   6     1739.08     1591.00     14.43 o 
   0   5   6        2.20        3.44      1.04 o 
   1   5   6      163.13      231.66      1.60 o 
   3   5   6      143.13      130.99      1.38 o 
   4   5   6      172.33      182.04      1.84 o 
   5   5   6       44.23       47.49      1.31 o 
  -5   6   6       32.26       28.06      2.03 o 
  -4   6   6      546.18      545.97     12.32 o 
  -3   6   6      317.31      334.45      4.08 o 
  -2   6   6      110.71      116.03      2.21 o 
  -1   6   6      105.05      141.38      1.96 o 
   0   6   6      323.77      362.74      1.77 o 
   1   6   6      549.86      500.16      4.42 o 
   2   6   6      533.35      512.25      3.60 o 
   3   6   6      193.54      205.92      2.34 o 
   4   6   6      131.46      108.31      3.73 o 
   5   6   6       12.16       15.95      1.32 o 
  -5   7   6        0.02       -0.59      1.93 o 
  -4   7   6        0.00        3.64      1.69 o 
  -3   7   6        4.58       11.19      3.16 o 
  -2   7   6       98.04       95.50      1.83 o 
  -1   7   6      530.64      490.64      4.15 o 
   0   7   6      158.18      119.79      1.35 o 
   1   7   6        8.91       22.53      1.02 o 
   2   7   6        2.60        4.10      1.00 o 
   3   7   6      276.39      258.77      1.50 o 
   4   7   6      578.32      545.51      4.87 o 
   5   7   6       61.85       65.84      1.43 o 
  -5   8   6        4.31        4.79      2.04 o 
  -4   8   6        5.00        7.23      2.19 o 
  -3   8   6      110.03       99.66      2.02 o 
  -2   8   6       10.94       10.74      1.35 o 
  -1   8   6     1077.37      960.87      7.89 o 
   0   8   6      560.14      544.05      4.83 o 
   2   8   6      109.96       97.89      1.31 o 
   3   8   6      196.41      228.85      2.15 o 
   4   8   6       89.25       96.25      1.29 o 
   5   8   6        3.02        6.35      1.35 o 
  -4   9   6        0.00        0.42      2.18 o 
  -3   9   6       23.62       26.82      1.51 o 
  -2   9   6       29.58       26.92      1.39 o 
  -1   9   6       13.87       25.80      1.08 o 
   0   9   6      534.15      530.40      3.34 o 
   1   9   6      458.93      443.79      3.90 o 
   2   9   6       31.89       32.79      1.05 o 
   3   9   6        0.25        2.88      1.13 o 
   4   9   6       20.01       18.60      1.24 o 
  -4  10   6       10.61       12.62      2.22 o 
  -3  10   6        0.22        0.99      1.50 o 
  -2  10   6       45.78       62.74      1.91 o 
  -1  10   6       61.70       80.27      1.30 o 
   0  10   6      337.07      342.12      2.88 o 
   1  10   6      583.00      534.62      6.96 o 
   2  10   6      585.07      554.88      7.81 o 
   3  10   6      112.11       96.37      1.29 o 
   4  10   6       19.11       15.13      1.28 o 
  -4  11   6       13.03       16.45      1.78 o 
  -3  11   6       80.56       86.00      2.36 o 
  -2  11   6       79.41       75.21      1.38 o 
  -1  11   6      138.20      137.89      2.48 o 
   0  11   6       77.81       66.64      1.92 o 
   1  11   6      182.19      184.77      1.60 o 
   2  11   6      111.73       98.72      1.29 o 
   3  11   6       97.28      102.66      1.26 o 
   4  11   6       81.97       70.99      1.53 o 
  -4  12   6       84.25       79.30      3.16 o 
  -3  12   6       98.54       91.14      4.06 o 
  -2  12   6        0.03       -0.69      1.32 o 
  -1  12   6       23.37       37.73      2.03 o 
   0  12   6      168.14      173.18      2.69 o 
   1  12   6      199.59      195.33      3.27 o 
   2  12   6        7.56        4.66      1.06 o 
   3  12   6       76.49       80.39      2.29 o 
   4  12   6        0.08        1.07      1.43 o 
  -3  13   6      147.75      145.03      6.08 o 
  -2  13   6       70.08       72.48      1.43 o 
  -1  13   6        1.80        4.83      1.28 o 
   0  13   6        1.97        2.78      1.04 o 
   1  13   6       68.14       69.27      1.45 o 
   2  13   6       18.17       17.17      1.20 o 
   3  13   6      177.30      180.96      3.34 o 
  -3  14   6       24.37       23.28      2.51 o 
  -2  14   6        5.61        8.59      1.48 o 
  -1  14   6        0.06        3.65      1.24 o 
   0  14   6        9.79       10.53      1.14 o 
   1  14   6       20.01       23.71      1.15 o 
   2  14   6       73.47       74.55      1.65 o 
   3  14   6        0.47        0.82      1.41 o 
  -2  15   6        0.03        3.11      1.52 o 
  -1  15   6        2.74        4.90      1.31 o 
   0  15   6        6.45        6.98      1.16 o 
   1  15   6        2.85        2.42      1.19 o 
   2  15   6       52.11       55.56      1.73 o 
  -1  16   6       13.20       14.55      1.43 o 
   0  16   6       63.85       72.44      2.87 o 
   1  16   6        1.70        3.32      1.24 o 
   0  17   6       15.24       12.66      1.36 o 
  -5   1   7        0.00        1.99      1.58 o 
  -4   1   7        0.04       -0.27      1.40 o 
  -3   1   7       23.65       12.43      2.30 o 
  -2   1   7      194.61      192.18      2.50 o 
  -1   1   7       19.10       26.45      1.93 o 
   0   1   7       11.13        2.61      1.20 o 
   1   1   7        4.89       11.14      0.94 o 
   2   1   7      468.35      402.50      2.05 o 
   3   1   7      276.02      250.97      2.91 o 
   4   1   7     1006.03     1076.65      5.18 o 
   5   1   7       26.83       26.39      1.23 o 
  -5   2   7       52.19       51.66      1.72 o 
  -4   2   7      317.69      343.33      2.11 o 
  -3   2   7       45.08       56.84      2.05 o 
  -1   2   7      319.02      400.57      2.39 o 
   0   2   7      168.63      186.05      2.47 o 
   1   2   7     1718.25     1511.40      8.89 o 
   2   2   7     1207.65     1289.04      7.80 o 
   3   2   7        0.01        2.36      1.04 o 
   4   2   7       26.91       21.64      1.79 o 
   5   2   7        4.12        3.67      1.19 o 
  -5   3   7       19.21       16.13      1.61 o 
  -4   3   7       44.81       50.50      1.56 o 
  -3   3   7      122.69      125.12      7.81 o 
  -2   3   7      655.16      638.17     13.46 o 
  -1   3   7     1160.53     1155.13     12.87 o 
   0   3   7      214.73      197.54      2.15 o 
   1   3   7      199.64      227.83      1.34 o 
   3   3   7      433.30      401.32      2.67 o 
   4   3   7      338.90      340.43      1.83 o 
   5   3   7       28.98       31.52      1.44 o 
  -5   4   7       78.51       72.60      1.71 o 
  -4   4   7      397.80      362.01      7.00 o 
  -3   4   7      958.31      903.81     12.79 o 
  -2   4   7      126.95      141.92      3.32 o 
  -1   4   7     2231.77     2138.63     34.66 o 
   0   4   7      188.35      235.42      2.43 o 
   2   4   7      848.18      857.22      5.08 o 
   3   4   7      730.39      749.09      4.98 o 
   4   4   7       30.22       33.64      2.18 o 
   5   4   7       12.83       17.06      1.28 o 
  -5   5   7       48.82       49.94      1.80 o 
  -4   5   7        9.97        9.38      1.65 o 
  -3   5   7      114.48      125.82      2.74 o 
  -2   5   7      766.74      716.10      9.62 o 
  -1   5   7       69.94       66.20      1.63 o 
   0   5   7     1335.70     1303.32      9.75 o 
   1   5   7      109.82      160.87      2.79 o 
   2   5   7      502.21      465.06      4.46 o 
   3   5   7      225.83      240.80      2.26 o 
   4   5   7       62.54       54.12      1.26 o 
   5   5   7        5.97        4.37      1.29 o 
  -5   6   7        7.25        7.40      1.75 o 
  -4   6   7       19.39       22.74      1.95 o 
  -3   6   7       32.13       27.35      1.45 o 
  -2   6   7        7.96       13.31      2.30 o 
  -1   6   7      127.28      180.51      2.26 o 
   0   6   7      186.18      220.34      1.76 o 
   1   6   7      380.29      372.78      2.70 o 
   2   6   7       80.58       73.05      1.07 o 
   3   6   7      190.10      155.37      2.41 o 
   4   6   7       18.85       19.55      1.12 o 
   5   6   7       10.03       12.10      1.36 o 
  -5   7   7        3.86        4.88      1.94 o 
  -4   7   7        1.68        2.34      2.02 o 
  -3   7   7       20.42       23.91      1.52 o 
  -2   7   7        1.55        2.19      1.39 o 
  -1   7   7      196.03      177.66      1.59 o 
   0   7   7      163.05      135.39      1.36 o 
   1   7   7       71.23       79.72      1.16 o 
   2   7   7       27.83       29.01      0.98 o 
   3   7   7        2.06        5.12      1.04 o 
   4   7   7        7.44        9.13      1.22 o 
   5   7   7       13.13       14.92      1.42 o 
  -4   8   7       25.40       26.74      1.62 o 
  -3   8   7      118.18      116.59      1.78 o 
  -2   8   7        3.34       14.90      1.91 o 
  -1   8   7      622.34      600.99      4.42 o 
   0   8   7      384.74      349.80      2.44 o 
   1   8   7       94.52      112.26      1.23 o 
   2   8   7      213.29      187.98      2.76 o 
   3   8   7      408.81      391.87      3.78 o 
   4   8   7        2.52        4.32      1.18 o 
  -4   9   7       35.30       38.36      1.73 o 
  -3   9   7      173.80      188.33      2.16 o 
  -2   9   7      101.91       99.14      1.90 o 
   0   9   7      971.10      964.22      3.21 o 
   1   9   7     1526.40     1441.67     14.66 o 
   2   9   7       16.36       14.09      1.16 o 
   3   9   7      298.56      305.54      3.09 o 
   4   9   7       72.13       73.46      1.70 o 
  -4  10   7       73.92       78.71      2.05 o 
  -3  10   7       66.60       60.93      1.52 o 
  -2  10   7      241.34      214.00      3.74 o 
  -1  10   7       11.22        5.40      1.13 o 
   0  10   7      641.19      607.71      3.17 o 
   1  10   7       21.14       24.10      1.09 o 
   2  10   7        1.53       11.59      1.53 o 
   3  10   7       55.88       47.90      1.20 o 
   4  10   7        9.83        8.57      1.29 o 
  -4  11   7        0.87       -1.59      1.78 o 
  -3  11   7       41.64       32.36      1.61 o 
  -2  11   7      162.69      163.52      2.82 o 
  -1  11   7       25.84       28.08      1.15 o 
   0  11   7       33.67       34.72      1.55 o 
   1  11   7      247.37      239.19      1.69 o 
   2  11   7       15.77       20.47      1.16 o 
   3  11   7       41.52       39.86      1.22 o 
   4  11   7       28.75       33.26      1.40 o 
  -3  12   7        0.04        1.39      1.66 o 
  -2  12   7        6.11        6.61      1.35 o 
  -1  12   7        5.25        2.26      1.17 o 
   0  12   7      176.41      178.40      2.74 o 
   1  12   7        8.35       10.43      1.09 o 
   2  12   7       15.14        9.19      1.18 o 
   3  12   7        6.98       12.67      1.21 o 
  -3  13   7       80.79       77.87      3.20 o 
  -2  13   7       44.10       39.97      1.42 o 
  -1  13   7        3.34        4.64      1.21 o 
   0  13   7        0.40        1.09      1.12 o 
   1  13   7       48.59       47.56      1.15 o 
   2  13   7        3.37        2.10      1.09 o 
   3  13   7        5.28        8.83      1.27 o 
  -3  14   7        3.47        4.93      1.78 o 
  -2  14   7        8.86        9.13      1.31 o 
  -1  14   7        1.27        4.29      1.20 o 
   0  14   7       97.08      100.53      1.56 o 
   1  14   7       91.55      101.54      2.45 o 
   2  14   7      106.71      109.15      2.10 o 
   3  14   7        8.97        9.51      1.41 o 
  -2  15   7      118.28      113.62      4.82 o 
  -1  15   7        9.47        9.61      1.31 o 
   0  15   7        0.12        3.44      1.27 o 
   1  15   7       28.43       23.99      1.25 o 
   2  15   7       35.82       44.05      1.80 o 
  -1  16   7        1.53        0.67      1.34 o 
   0  16   7        0.86        1.30      1.37 o 
   1  16   7       12.01       10.77      1.33 o 
  -5   0   8       39.27       34.89      2.38 o 
  -4   0   8      407.65      366.60      4.61 o 
  -3   0   8      282.43      371.46     53.27 o 
  -2   0   8      730.66      784.73      6.37 o 
  -1   0   8      796.66      811.78     20.80 o 
   0   0   8      224.92      257.45      2.28 o 
   1   0   8      636.06      695.50     31.25 o 
   2   0   8     3422.08     3329.72      9.97 o 
   3   0   8     3802.90     3787.39     22.28 o 
   4   0   8      290.63      263.77      3.91 o 
   5   0   8       85.61       94.25      1.90 o 
  -5   1   8       16.23       14.46      1.56 o 
  -4   1   8        7.79        9.42      1.46 o 
  -3   1   8       45.95       70.39      4.89 o 
  -2   1   8        7.40        4.90      1.83 o 
  -1   1   8      200.65      197.67      3.26 o 
   0   1   8      607.70      599.97      5.53 o 
   1   1   8      787.29      937.91      4.52 o 
   2   1   8       52.42       47.44      1.07 o 
   3   1   8      877.02      843.89      7.05 o 
   4   1   8      172.39      160.24      1.62 o 
   5   1   8       21.76       23.38      1.20 o 
  -5   2   8       16.26       18.96      1.68 o 
  -4   2   8      273.70      275.38      3.66 o 
  -3   2   8      165.22      148.09      2.53 o 
  -2   2   8       20.86       26.69      2.25 o 
  -1   2   8      542.10      539.34      2.59 o 
   0   2   8      281.14      264.86      1.90 o 
   2   2   8      126.87      117.04      1.16 o 
   3   2   8      147.29      145.26      1.41 o 
   4   2   8       13.81       16.38      1.13 o 
   5   2   8       48.57       49.78      1.31 o 
  -5   3   8        0.07        0.62      1.75 o 
  -4   3   8        5.65        9.19      1.81 o 
  -3   3   8        1.74        4.70      2.28 o 
  -2   3   8      495.18      555.44      7.89 o 
  -1   3   8      301.22      339.13      2.56 o 
   0   3   8       82.29       57.78      1.24 o 
   1   3   8     1279.17     1139.72      9.48 o 
   3   3   8      118.06      120.96      1.17 o 
   4   3   8        0.00        1.52      1.06 o 
   5   3   8       54.05       66.33      1.55 o 
  -5   4   8       45.01       39.80      1.79 o 
  -4   4   8        1.23        3.83      1.69 o 
  -3   4   8      196.48      223.33      3.00 o 
  -2   4   8      588.35      567.33      7.64 o 
  -1   4   8       74.06       75.81      1.75 o 
   0   4   8      384.07      410.45      3.11 o 
   1   4   8        1.74        8.35      1.05 o 
   2   4   8      113.56      112.69      2.25 o 
   3   4   8      112.59       93.65      1.14 o 
   4   4   8       30.59       30.32      1.10 o 
   5   4   8        0.05        1.88      1.24 o 
  -5   5   8       50.93       45.84      1.92 o 
  -4   5   8       10.52       17.62      1.88 o 
  -3   5   8      348.75      342.87      4.20 o 
  -2   5   8       98.47       92.63      3.48 o 
  -1   5   8       72.33      101.72      1.69 o 
   0   5   8     1899.24     1874.24     12.26 o 
   1   5   8      334.40      349.59      3.17 o 
   2   5   8       72.50       73.26      1.04 o 
   3   5   8       98.45      115.51      2.54 o 
   4   5   8      108.23      110.28      1.41 o 
   5   5   8       27.93       23.10      1.29 o 
  -5   6   8       31.39       31.66      1.81 o 
  -4   6   8      126.61      119.19      2.71 o 
  -3   6   8       69.58       61.97      1.64 o 
  -2   6   8      324.73      279.00      7.23 o 
  -1   6   8       75.04       83.25      1.44 o 
   0   6   8     1782.69     1798.48     12.59 o 
   1   6   8      267.51      232.12      3.61 o 
   2   6   8        7.38       17.50      1.06 o 
   3   6   8       62.01       56.44      1.11 o 
   4   6   8       11.08       16.72      1.22 o 
   5   6   8        1.95        3.16      1.25 o 
  -5   7   8        0.01       -0.15      1.89 o 
  -4   7   8        9.56       11.74      1.73 o 
  -3   7   8       12.98       11.99      1.52 o 
  -2   7   8      138.62      151.26      2.96 o 
   0   7   8      386.92      382.60      1.75 o 
   1   7   8      910.70      845.31      5.72 o 
   2   7   8        1.71        6.04      0.99 o 
   3   7   8      189.27      195.70      1.31 o 
   4   7   8      212.90      212.31      1.80 o 
  -4   8   8       74.60       79.05      2.22 o 
  -3   8   8       16.13       16.64      1.57 o 
  -2   8   8        8.23       13.64      1.35 o 
  -1   8   8      352.16      347.37      1.80 o 
   0   8   8      357.35      331.21      2.76 o 
   1   8   8       95.89      107.23      1.77 o 
   2   8   8      173.44      182.26      3.23 o 
   3   8   8       26.09       22.93      1.07 o 
   4   8   8       10.91       10.18      1.29 o 
  -4   9   8        0.51        1.94      1.77 o 
  -3   9   8      106.86       98.17      2.25 o 
  -2   9   8       35.75       43.67      1.42 o 
  -1   9   8      315.35      303.40      2.44 o 
   0   9   8       16.79       18.51      1.21 o 
   1   9   8      143.45      160.98      1.70 o 
   2   9   8       10.35       14.30      1.15 o 
   3   9   8        0.68        1.80      1.10 o 
   4   9   8        8.68        8.67      1.33 o 
  -4  10   8        0.61        2.97      1.72 o 
  -3  10   8        0.00        2.30      1.58 o 
  -2  10   8       66.34       65.87      2.15 o 
  -1  10   8        8.66        8.99      1.07 o 
   0  10   8       79.58       93.73      1.24 o 
   1  10   8        1.47        1.21      1.10 o 
   2  10   8      255.78      260.48      3.45 o 
   3  10   8       35.55       25.65      1.19 o 
   4  10   8        0.33        0.66      1.37 o 
  -4  11   8        0.01       -1.32      2.21 o 
  -3  11   8       21.41       20.53      1.60 o 
  -2  11   8       74.75       90.03      2.09 o 
  -1  11   8       59.39       47.37      1.26 o 
   0  11   8       32.99       35.99      1.13 o 
   1  11   8        0.43        2.43      0.99 o 
   2  11   8        2.07        3.10      1.10 o 
   3  11   8       38.02       32.46      1.26 o 
   4  11   8      133.80      146.52      2.68 o 
  -3  12   8       94.59       91.83      3.38 o 
  -2  12   8       71.77       65.96      1.72 o 
  -1  12   8       35.86       41.61      1.22 o 
   0  12   8       30.76       29.77      1.12 o 
   1  12   8      206.56      178.05      2.39 o 
   2  12   8      394.98      394.60      4.88 o 
   3  12   8      130.49      133.89      3.03 o 
  -3  13   8       15.58       19.45      1.80 o 
  -2  13   8        9.18        9.96      1.44 o 
  -1  13   8      308.50      295.09      3.07 o 
   0  13   8      144.48      151.48      3.07 o 
   2  13   8        2.44        2.58      1.20 o 
   3  13   8       37.26       33.67      1.36 o 
  -2  14   8        1.57        5.75      1.46 o 
  -1  14   8      102.80      107.00      2.53 o 
   0  14   8        6.59        6.72      1.24 o 
   1  14   8        2.97        7.29      1.14 o 
   2  14   8       90.38       84.50      3.12 o 
  -2  15   8       10.56        8.09      1.53 o 
  -1  15   8       58.59       51.56      1.31 o 
   0  15   8       73.07       73.28      1.98 o 
   1  15   8      109.61      115.21      1.75 o 
   2  15   8        2.89        2.77      1.32 o 
  -1  16   8        2.52        5.83      1.31 o 
   0  16   8        0.45        1.67      1.33 o 
   1  16   8       98.16       88.25      4.25 o 
  -5   1   9        0.03        1.13      1.69 o 
  -4   1   9       15.81       13.91      1.87 o 
  -3   1   9       32.28       41.11      2.03 o 
  -2   1   9       60.46       51.47      2.21 o 
   0   1   9     3962.59     4149.92     39.34 o 
   1   1   9     1168.20     1187.96      6.67 o 
   2   1   9       92.18       92.16      1.11 o 
   3   1   9       35.32       21.86      1.02 o 
   4   1   9       27.63       25.47      1.07 o 
   5   1   9        6.98        3.51      1.25 o 
  -5   2   9       26.06       24.25      1.83 o 
  -4   2   9      147.87      126.45      2.98 o 
  -3   2   9      107.24      111.61      7.97 o 
  -1   2   9      425.24      431.20     11.62 o 
   0   2   9      675.64      604.98      6.34 o 
   1   2   9      472.08      518.90      2.90 o 
   2   2   9      818.92      745.91      5.79 o 
   3   2   9     1106.58     1094.65      7.06 o 
   4   2   9        0.86        4.65      1.08 o 
   5   2   9       10.86       14.11      1.23 o 
  -5   3   9       16.79       14.16      1.72 o 
  -4   3   9        1.47        3.04      1.99 o 
  -3   3   9       18.60       31.26      2.78 o 
  -2   3   9      119.08      115.26      5.83 o 
  -1   3   9       74.61      106.05      2.55 o 
   0   3   9     1624.43     1652.91     17.18 o 
   1   3   9      964.65      946.55      7.29 o 
   2   3   9      467.13      413.72      2.17 o 
   3   3   9      425.58      446.03      2.95 o 
   4   3   9      104.93      104.76      1.19 o 
   5   3   9      121.18      120.80      1.63 o 
  -5   4   9       56.73       56.82      1.85 o 
  -4   4   9      248.43      255.28      2.49 o 
  -3   4   9      230.31      238.66      2.59 o 
  -2   4   9      101.51       92.06      4.35 o 
  -1   4   9       31.37       43.81      1.54 o 
   0   4   9        8.73        3.71      1.15 o 
   1   4   9      572.78      518.44      4.42 o 
   2   4   9      451.79      429.77      2.65 o 
   3   4   9      111.26      108.68      1.19 o 
   4   4   9        0.02        1.13      1.16 o 
   5   4   9        6.56        5.81      1.42 o 
  -5   5   9        5.11        3.24      1.68 o 
  -4   5   9       11.85        9.78      1.92 o 
  -3   5   9       52.38       34.24      1.87 o 
  -2   5   9        5.32        9.98      1.70 o 
  -1   5   9      258.63      241.11      2.35 o 
   0   5   9      215.82      217.62      2.83 o 
   1   5   9       88.72      128.91      2.58 o 
   2   5   9      264.48      229.71      2.45 o 
   3   5   9       64.71       47.92      1.09 o 
   4   5   9      113.12      110.88      1.41 o 
   5   5   9        2.47        3.34      1.34 o 
  -5   6   9        2.55        3.50      1.89 o 
  -4   6   9        2.33        2.64      1.68 o 
  -3   6   9       11.20        7.51      1.49 o 
  -2   6   9       22.50       30.91      1.81 o 
  -1   6   9      125.99       99.40      1.97 o 
   0   6   9       22.18       13.69      1.16 o 
   1   6   9        8.28       19.67      1.16 o 
   2   6   9       22.43       24.45      1.09 o 
   3   6   9       28.22       34.91      1.18 o 
   4   6   9       36.17       33.74      1.20 o 
  -4   7   9        0.11       -1.33      1.69 o 
  -3   7   9       16.18       14.00      1.54 o 
  -2   7   9      169.03      149.82      4.57 o 
  -1   7   9      321.84      342.63      2.62 o 
   0   7   9       67.82       62.06      1.38 o 
   1   7   9      332.48      330.92      4.26 o 
   2   7   9        0.12        5.71      0.99 o 
   3   7   9       53.14       38.88      1.15 o 
   4   7   9       38.59       39.18      1.23 o 
  -4   8   9       64.50       69.45      2.44 o 
  -3   8   9       17.81       27.55      1.51 o 
  -1   8   9      310.29      329.52      2.34 o 
   0   8   9      143.63      133.18      1.39 o 
   1   8   9     1416.86     1354.49     16.04 o 
   2   8   9      402.33      438.88      3.54 o 
   3   8   9       42.12       41.25      1.15 o 
   4   8   9       50.33       34.94      1.20 o 
  -4   9   9        7.00       10.36      1.78 o 
  -3   9   9        2.28        7.45      3.76 o 
  -2   9   9       23.93       24.47      1.48 o 
  -1   9   9      332.85      334.81      5.26 o 
   0   9   9       34.75       26.79      1.22 o 
   1   9   9      188.90      211.85      1.81 o 
   2   9   9       35.01       24.96      1.09 o 
   3   9   9      305.03      275.82      3.32 o 
   4   9   9       88.02       76.05      2.58 o 
  -4  10   9       51.46       47.09      3.02 o 
  -3  10   9       60.42       59.67      2.38 o 
  -2  10   9        7.78        9.02      1.52 o 
  -1  10   9       25.79       31.19      1.22 o 
   0  10   9        0.04        2.85      1.15 o 
   1  10   9       70.50       59.97      1.18 o 
   2  10   9      117.92      109.25      2.03 o 
   3  10   9       56.67       74.04      1.81 o 
   4  10   9       37.37       38.49      1.36 o 
  -3  11   9        4.56        7.61      2.12 o 
  -2  11   9        0.02        1.60      1.52 o 
  -1  11   9        6.30        9.57      1.18 o 
   0  11   9      289.26      286.69      2.19 o 
   1  11   9       21.45       23.90      1.11 o 
   2  11   9       74.07       78.64      1.91 o 
   3  11   9       32.98       39.45      1.24 o 
  -3  12   9        2.17        0.40      1.76 o 
  -2  12   9       13.40       14.25      1.49 o 
  -1  12   9       34.01       24.69      1.24 o 
   0  12   9        2.09        2.31      1.10 o 
   1  12   9        0.05        2.30      1.11 o 
   2  12   9       20.80       16.96      1.19 o 
   3  12   9        4.13        1.77      1.23 o 
  -3  13   9       29.74       26.55      2.66 o 
  -2  13   9        7.48        8.64      1.56 o 
  -1  13   9        1.88        2.99      1.29 o 
   0  13   9      120.71      110.20      1.69 o 
   1  13   9       35.69       34.30      1.20 o 
   2  13   9        0.02        2.68      1.16 o 
   3  13   9        0.29        2.22      1.35 o 
  -2  14   9       43.08       38.21      2.44 o 
  -1  14   9       43.24       38.98      1.34 o 
   0  14   9      267.90      270.64      5.22 o 
   1  14   9       13.76       12.11      1.20 o 
   2  14   9       21.38       17.04      1.28 o 
  -1  15   9       10.40       14.83      1.41 o 
   0  15   9       39.36       46.75      1.77 o 
   1  15   9      148.29      148.97      2.92 o 
  -5   0  10       43.71       39.21      2.77 o 
  -4   0  10      132.02      137.85      3.80 o 
  -3   0  10       84.47       80.10      4.98 o 
  -2   0  10      106.44       89.16      3.14 o 
  -1   0  10     1237.39     1326.11     34.19 o 
   0   0  10       54.52       72.50      1.64 o 
   1   0  10     1153.08     1101.73      6.39 o 
   2   0  10      115.19       99.01      3.08 o 
   3   0  10       13.49        9.86      1.50 o 
   4   0  10      273.57      283.74      3.65 o 
   5   0  10       19.48       16.50      1.70 o 
  -5   1  10       13.79       10.01      1.87 o 
  -4   1  10        2.17        3.11      2.26 o 
  -3   1  10       24.53       28.18      3.25 o 
  -2   1  10      169.21      210.20      2.53 o 
  -1   1  10      484.27      468.97      6.80 o 
   0   1  10       33.03       33.46      1.66 o 
   1   1  10     1151.85     1208.96      5.96 o 
   2   1  10      657.31      655.84      2.59 o 
   3   1  10      516.86      505.02      4.83 o 
   4   1  10      391.02      417.37      3.76 o 
   5   1  10       30.39       29.01      1.29 o 
  -5   2  10        1.16        2.34      2.03 o 
  -4   2  10       53.97       54.79      2.11 o 
  -3   2  10      353.44      346.49      5.82 o 
  -2   2  10       59.39       72.74      1.78 o 
  -1   2  10       84.15       82.25      1.54 o 
   0   2  10       74.61       69.38      1.39 o 
   1   2  10       20.25       18.18      1.02 o 
   2   2  10      369.92      347.45      2.67 o 
   3   2  10        3.89        9.49      3.34 o 
   4   2  10        0.00        3.86      1.16 o 
   5   2  10        0.08        1.45      1.29 o 
  -5   3  10       10.60        9.78      1.87 o 
  -4   3  10        0.00        2.79      1.70 o 
  -3   3  10       48.25       35.65      1.88 o 
  -2   3  10      113.20      133.29      2.23 o 
  -1   3  10      175.41      166.61      1.79 o 
   0   3  10      321.36      271.07      4.54 o 
   1   3  10      261.52      259.64      1.86 o 
   2   3  10       85.32       83.13      1.07 o 
   3   3  10      142.51      136.64      1.96 o 
   4   3  10       16.08        8.40      1.12 o 
   5   3  10        1.56        2.38      1.24 o 
  -5   4  10       55.82       54.05      1.93 o 
  -4   4  10       28.35       34.95      2.09 o 
  -3   4  10       36.84       35.56      2.07 o 
  -2   4  10       61.21       56.99      1.83 o 
  -1   4  10      283.35      351.18      2.82 o 
   0   4  10      207.02      225.58      2.58 o 
   1   4  10     1308.13     1239.53      8.77 o 
   2   4  10       93.28      117.63      1.13 o 
   3   4  10        1.81        2.23      1.06 o 
   4   4  10       48.92       48.71      1.21 o 
  -4   5  10       12.86       13.10      1.77 o 
  -3   5  10       17.63       14.21      1.83 o 
  -2   5  10       29.05       45.90      4.18 o 
  -1   5  10      282.38      257.52      2.42 o 
   0   5  10      716.13      703.80      6.55 o 
   1   5  10       99.38      108.78      1.30 o 
   2   5  10      428.24      396.64      3.94 o 
   3   5  10      257.89      221.40      2.84 o 
   4   5  10        5.43        7.74      1.31 o 
  -4   6  10      157.94      125.84      2.08 o 
  -3   6  10       92.05      107.84      7.62 o 
  -2   6  10       29.70       66.04      6.65 o 
   0   6  10       59.17       56.66      1.32 o 
   1   6  10      286.05      283.15      3.99 o 
   2   6  10     1239.86     1158.30     10.81 o 
   3   6  10      727.14      730.29      8.72 o 
   4   6  10       10.09        8.49      1.11 o 
  -4   7  10       41.39       44.18      1.72 o 
  -3   7  10        0.15        1.26      1.51 o 
  -2   7  10       80.16       86.64      2.49 o 
  -1   7  10      262.73      268.98      2.11 o 
   0   7  10     2438.16     2369.91     16.02 o 
   1   7  10      258.07      264.83      3.31 o 
   2   7  10      253.58      248.12      2.09 o 
   3   7  10        3.00        9.01      0.99 o 
   4   7  10        2.03        1.60      1.25 o 
  -4   8  10       12.19       13.77      1.81 o 
  -3   8  10       19.84       21.32      1.50 o 
  -2   8  10       15.76       24.26      3.00 o 
  -1   8  10       12.29       20.84      1.27 o 
   0   8  10      147.66      164.66      1.46 o 
   1   8  10       12.40       12.73      1.08 o 
   2   8  10      317.13      275.30      2.13 o 
   3   8  10       87.37       79.07      1.43 o 
   4   8  10        9.92       12.58      1.26 o 
  -4   9  10        0.24       -1.35      1.81 o 
  -3   9  10        1.63        3.00      1.61 o 
  -2   9  10       80.49       73.79      1.87 o 
  -1   9  10        3.78        2.28      1.24 o 
   0   9  10       46.72       46.75      1.27 o 
   1   9  10        0.46        1.87      1.17 o 
   2   9  10        5.50        6.63      1.09 o 
   3   9  10       81.15       78.79      1.24 o 
   4   9  10        0.72        1.30      1.29 o 
  -4  10  10        1.61        1.26      1.86 o 
  -3  10  10       20.22       22.88      1.70 o 
  -2  10  10       50.59       52.89      1.93 o 
  -1  10  10        9.94       18.66      1.19 o 
   0  10  10       14.05       11.32      1.18 o 
   1  10  10      108.17      113.43      2.10 o 
   2  10  10       36.84       29.66      1.08 o 
   3  10  10       29.99       33.64      1.18 o 
  -3  11  10       38.08       38.60      2.10 o 
  -2  11  10       27.90       25.39      2.43 o 
  -1  11  10        0.46        4.30      1.19 o 
   0  11  10       55.85       55.03      1.23 o 
   1  11  10       73.45       73.47      1.30 o 
   2  11  10        3.28        3.80      1.26 o 
   3  11  10       27.33       32.14      1.28 o 
  -3  12  10       74.59       63.18      4.51 o 
  -2  12  10      138.89      124.36      5.91 o 
  -1  12  10       25.99       28.99      1.25 o 
   0  12  10       86.88       86.25      1.31 o 
   1  12  10      140.61      147.30      2.13 o 
   2  12  10       11.10       12.35      1.23 o 
   3  12  10       69.92       58.77      1.65 o 
  -2  13  10       45.60       46.00      2.01 o 
  -1  13  10       53.40       57.54      1.45 o 
   0  13  10       65.61       58.85      1.31 o 
   1  13  10       95.05       93.09      2.22 o 
   2  13  10        8.57       10.72      1.27 o 
  -2  14  10       19.37       20.53      1.81 o 
  -1  14  10        2.63        5.65      1.34 o 
   0  14  10        2.33        5.81      1.24 o 
   1  14  10        0.04        0.80      1.20 o 
   2  14  10       68.43       73.52      2.87 o 
  -1  15  10       13.01       12.23      1.42 o 
   0  15  10        2.64        5.49      1.34 o 
   1  15  10       10.32       11.18      1.27 o 
  -5   1  11        0.99        2.40      1.93 o 
  -4   1  11        9.93       13.03      2.41 o 
  -3   1  11        0.17        1.14      2.39 o 
  -2   1  11        1.31        7.71      1.86 o 
  -1   1  11      232.01      206.93      2.53 o 
   0   1  11      165.01      154.95      1.39 o 
   1   1  11       23.81       19.67      1.07 o 
   2   1  11        0.31        2.97      0.96 o 
   3   1  11       85.52      105.27      1.18 o 
   4   1  11       28.30       25.77      1.17 o 
  -5   2  11       14.30       12.25      2.11 o 
  -4   2  11      102.00       97.85      3.00 o 
  -3   2  11      153.92      182.00      5.57 o 
  -1   2  11      169.91      156.08      1.77 o 
   0   2  11      202.18      201.49      2.47 o 
   1   2  11      171.84      185.40      1.31 o 
   2   2  11      863.49      838.10      7.33 o 
   3   2  11      369.65      390.06      2.02 o 
   4   2  11       47.11       40.32      1.13 o 
  -4   3  11        2.30        2.29      2.06 o 
  -3   3  11       51.44       43.29      1.98 o 
  -2   3  11        6.65        9.08      1.74 o 
  -1   3  11      652.10      633.45      4.92 o 
   0   3  11      723.67      692.59      7.80 o 
   1   3  11      367.15      405.93      2.65 o 
   2   3  11      126.13      108.23      1.19 o 
   3   3  11      449.40      450.58      4.89 o 
   4   3  11       28.18       22.52      1.19 o 
  -4   4  11       56.80       56.06      2.18 o 
  -3   4  11       80.84       66.83      2.08 o 
  -2   4  11      283.39      289.96      3.48 o 
  -1   4  11       75.67       94.02      1.60 o 
   0   4  11      178.96      162.40      2.55 o 
   1   4  11      275.34      266.70      2.00 o 
   2   4  11       30.40       30.56      1.88 o 
   3   4  11      165.10      152.87      2.02 o 
   4   4  11       48.24       59.42      1.28 o 
  -4   5  11       27.84       24.55      1.80 o 
  -3   5  11        7.31        9.49      1.84 o 
  -2   5  11       56.70       80.57      2.10 o 
   0   5  11      451.34      455.80      2.88 o 
   1   5  11      495.14      444.83      4.09 o 
   2   5  11        0.04        2.17      1.05 o 
   3   5  11      116.19      124.34      1.29 o 
   4   5  11        1.10        1.12      1.21 o 
  -4   6  11       10.61       10.35      1.67 o 
  -3   6  11       58.40       60.96      2.00 o 
  -2   6  11        3.15        2.28      1.70 o 
  -1   6  11      312.57      292.18      2.05 o 
   0   6  11       36.92       34.14      1.37 o 
   1   6  11       21.86       32.79      1.30 o 
   2   6  11       13.31       10.05      1.07 o 
   3   6  11       45.89       38.87      1.29 o 
   4   6  11       21.52       18.96      1.23 o 
  -4   7  11        3.97        3.34      1.78 o 
  -3   7  11       96.54       95.54      1.72 o 
  -2   7  11       14.37       10.30      1.81 o 
  -1   7  11       65.98       82.38      1.70 o 
   0   7  11     1175.91     1170.53      9.08 o 
   1   7  11      188.95      188.45      2.14 o 
   2   7  11       15.94       14.88      1.14 o 
   3   7  11       24.94       36.79      1.15 o 
   4   7  11       22.74       18.30      1.24 o 
  -4   8  11       16.95       16.46      1.89 o 
  -3   8  11       77.54       69.47      2.01 o 
  -2   8  11      197.83      196.03      5.66 o 
  -1   8  11        7.31        8.87      1.40 o 
   0   8  11       38.79       37.41      1.20 o 
   1   8  11       82.54       78.24      1.57 o 
   2   8  11       24.84       25.73      1.97 o 
   3   8  11        8.63        7.19      1.07 o 
   4   8  11       37.00       44.17      1.30 o 
  -4   9  11        0.28        2.82      1.86 o 
  -3   9  11        0.23       -0.64      1.64 o 
  -2   9  11        0.16        3.55      1.53 o 
  -1   9  11       39.48       40.94      1.37 o 
   0   9  11      188.87      200.80      1.48 o 
   1   9  11      243.93      232.54      3.03 o 
   2   9  11       12.46       17.12      1.13 o 
   3   9  11       58.08       59.56      1.16 o 
  -3  10  11       18.10       22.56      1.65 o 
  -1  10  11       38.27       36.83      1.40 o 
   0  10  11        5.33        3.72      1.25 o 
   1  10  11      195.05      199.37      1.45 o 
   2  10  11      463.51      461.81      4.24 o 
   3  10  11       81.75       82.00      2.13 o 
  -3  11  11       21.34       20.26      1.67 o 
  -2  11  11        4.76        6.99      1.66 o 
  -1  11  11      191.22      186.29      2.44 o 
   0  11  11      469.51      467.63      2.17 o 
   1  11  11       17.27       20.92      1.16 o 
   2  11  11        8.41       11.74      1.17 o 
   3  11  11       15.82       19.55      1.23 o 
  -3  12  11       10.16       11.62      2.15 o 
  -2  12  11        0.30        0.79      1.48 o 
  -1  12  11        7.48        8.41      1.24 o 
   0  12  11       22.87       27.61      1.34 o 
   1  12  11       30.53       32.39      1.25 o 
   2  12  11       10.02        9.77      1.17 o 
  -2  13  11       79.12       74.67      4.45 o 
  -1  13  11       33.69       27.81      1.38 o 
   0  13  11       36.88       34.62      1.42 o 
   1  13  11       56.79       58.59      1.38 o 
   2  13  11        0.49        2.56      1.28 o 
  -1  14  11       34.28       31.90      2.00 o 
   0  14  11        0.80        1.69      1.31 o 
   1  14  11       79.68       74.04      2.62 o 
  -4   0  12       65.87       50.95      3.87 o 
  -3   0  12       92.26       93.23      5.48 o 
  -2   0  12      106.52      140.79      6.15 o 
  -1   0  12      153.25      151.75      2.08 o 
   0   0  12       40.55       56.59      1.95 o 
   1   0  12       28.48       41.18      3.16 o 
   2   0  12      610.66      586.68      3.13 o 
   3   0  12      531.12      544.91      5.55 o 
   4   0  12       75.31       92.21      5.77 o 
  -4   1  12       29.32       25.60      2.77 o 
  -3   1  12       19.38       13.27      2.51 o 
  -2   1  12        8.27        7.60      1.58 o 
  -1   1  12      594.49      563.28      6.51 o 
   0   1  12     1644.23     1679.99     10.52 o 
   1   1  12       31.75       59.50      2.14 o 
   2   1  12       74.59       66.72      1.22 o 
   3   1  12       67.67       72.57      1.93 o 
   4   1  12        1.93        4.37      1.19 o 
  -4   2  12        0.03        0.32      2.21 o 
  -3   2  12       13.54       15.83      2.56 o 
  -2   2  12      155.29      147.58      4.21 o 
  -1   2  12        5.66        9.70      1.42 o 
   0   2  12       63.64       60.99      1.26 o 
   1   2  12      174.19      145.08      1.34 o 
   2   2  12      868.01      834.10      3.87 o 
   3   2  12      271.51      259.03      1.54 o 
   4   2  12       30.74       29.62      1.18 o 
  -4   3  12       20.36       16.44      2.68 o 
  -3   3  12       27.32       37.45      2.04 o 
  -2   3  12       38.32       31.83      1.68 o 
  -1   3  12       56.44       71.73      1.57 o 
   0   3  12      132.09      124.86      1.82 o 
   1   3  12       75.60       71.71      1.23 o 
   2   3  12       47.09       44.28      1.20 o 
   3   3  12        1.39        4.26      1.04 o 
   4   3  12        5.39       10.28      1.23 o 
  -4   4  12       26.72       28.34      1.90 o 
  -3   4  12       26.78       26.99      2.00 o 
  -2   4  12       50.62       65.86      4.44 o 
  -1   4  12       16.76       20.69      1.48 o 
   0   4  12       10.27       14.75      1.36 o 
   1   4  12       21.68       24.81      1.07 o 
   2   4  12      256.29      254.32      1.64 o 
   3   4  12        8.02        5.73      1.05 o 
   4   4  12        0.00        0.78      1.15 o 
  -4   5  12        4.12        7.22      1.86 o 
  -3   5  12        5.67        7.55      1.91 o 
  -2   5  12       26.28       25.17      2.22 o 
  -1   5  12      238.44      240.83      2.11 o 
   0   5  12      371.74      405.91      4.79 o 
   1   5  12      248.22      239.54      3.70 o 
   2   5  12        0.01        1.25      1.15 o 
   3   5  12      154.75      145.19      1.29 o 
   4   5  12      151.32      156.17      1.50 o 
  -4   6  12       83.14       88.82      3.96 o 
  -3   6  12      117.89      129.23      2.30 o 
  -2   6  12      101.71       79.35      3.04 o 
  -1   6  12     1019.14     1005.09      4.86 o 
   0   6  12       40.17       39.95      1.35 o 
   1   6  12      630.25      631.52      5.82 o 
   2   6  12       78.22       80.68      1.17 o 
   3   6  12        4.50        2.14      1.12 o 
   4   6  12        0.77        2.01      1.28 o 
  -4   7  12        0.27        4.77      1.83 o 
  -3   7  12        2.83        7.83      2.02 o 
  -2   7  12        1.31        2.81      1.77 o 
  -1   7  12       62.88       82.09      1.62 o 
   0   7  12      153.88      146.06      1.44 o 
   1   7  12      477.45      463.80      7.39 o 
   2   7  12       16.37       17.53      1.14 o 
   3   7  12       49.83       39.81      1.23 o 
   4   7  12       11.40       11.68      1.32 o 
  -4   8  12        3.13        5.64      1.84 o 
  -3   8  12        2.30        6.04      1.65 o 
  -2   8  12       17.08       18.03      1.84 o 
  -1   8  12        0.63        1.00      1.50 o 
   0   8  12        4.99        4.07      1.21 o 
   1   8  12       11.04       12.16      1.18 o 
   2   8  12       37.42       41.55      1.21 o 
   3   8  12       31.89       39.87      1.23 o 
  -3   9  12        4.13        8.45      1.71 o 
  -2   9  12       60.32       59.60      3.34 o 
  -1   9  12       45.64       52.79      1.67 o 
   0   9  12      381.19      374.50      1.77 o 
   1   9  12      112.10      106.15      1.90 o 
   2   9  12       20.60       24.67      1.21 o 
   3   9  12       24.81       24.81      1.29 o 
  -3  10  12        3.47        7.38      1.75 o 
  -2  10  12       12.12       14.37      1.38 o 
  -1  10  12        2.72        4.92      1.53 o 
   0  10  12       15.05       16.09      1.30 o 
   1  10  12       79.87       82.08      1.36 o 
   2  10  12       32.15       40.33      1.20 o 
   3  10  12        8.27        6.82      1.19 o 
  -3  11  12        0.53        1.06      1.81 o 
  -2  11  12        7.82        9.86      1.68 o 
  -1  11  12      165.75      165.44      2.33 o 
   0  11  12      130.33      121.90      1.81 o 
   1  11  12       30.11       34.56      1.36 o 
   2  11  12        7.77        7.07      1.20 o 
   3  11  12        3.45        2.65      1.34 o 
  -2  12  12       72.31       73.68      3.49 o 
  -1  12  12        0.94        1.65      1.35 o 
   0  12  12       50.94       61.73      1.32 o 
   1  12  12       43.08       38.56      1.33 o 
   2  12  12        1.03        1.73      1.15 o 
  -2  13  12        0.34        2.08      1.79 o 
  -1  13  12       45.68       46.49      1.90 o 
   0  13  12      221.40      230.81      5.05 o 
   1  13  12       87.21       88.81      1.56 o 
  -1  14  12       34.53       28.53      1.59 o 
   0  14  12        2.57        1.80      1.36 o 
  -4   1  13        2.45        0.34      3.39 o 
  -3   1  13       19.08       12.50      2.48 o 
  -2   1  13       32.61       45.31      1.71 o 
  -1   1  13       17.70       22.49      1.30 o 
   0   1  13        5.21        9.00      1.32 o 
   1   1  13      223.08      220.55      1.46 o 
   2   1  13        5.70        8.09      1.15 o 
   3   1  13       19.50       23.02      1.18 o 
   4   1  13       41.88       48.86      1.32 o 
  -4   2  13       13.39       18.99      2.68 o 
  -3   2  13       52.65       49.51      2.11 o 
  -2   2  13      236.68      213.03      2.22 o 
  -1   2  13      315.34      342.14      3.41 o 
   0   2  13      198.32      198.40      1.72 o 
   1   2  13      155.56      134.90      1.35 o 
   2   2  13       29.29       33.94      1.14 o 
   3   2  13       65.84       59.81      1.19 o 
   4   2  13       76.88       89.79      1.97 o 
  -4   3  13       21.02       19.89      2.74 o 
  -3   3  13       60.94       64.81      2.16 o 
  -2   3  13       11.31       14.99      1.77 o 
  -1   3  13      575.37      548.67      4.82 o 
   0   3  13      628.75      641.34      4.79 o 
   1   3  13      418.87      452.85      3.07 o 
   2   3  13       15.93       21.68      1.02 o 
   3   3  13       41.15       36.51      1.18 o 
   4   3  13        0.78        3.34      1.20 o 
  -4   4  13       17.30       16.64      2.21 o 
  -3   4  13       92.54      103.37      2.28 o 
  -2   4  13       61.78       79.85      7.34 o 
  -1   4  13        9.52       15.18      1.48 o 
   0   4  13       59.26       51.75      1.46 o 
   1   4  13      245.92      242.64      2.61 o 
   2   4  13      797.98      762.82      6.41 o 
   3   4  13      145.74      152.49      1.77 o 
   4   4  13       77.00       73.32      1.39 o 
  -4   5  13        5.84        4.29      1.89 o 
  -3   5  13       76.50       59.73      2.17 o 
  -2   5  13       82.06      101.43      2.08 o 
  -1   5  13      419.18      408.94      2.28 o 
   0   5  13      805.34      802.40      6.41 o 
   1   5  13      143.93      161.53      1.62 o 
   2   5  13        1.18        3.04      1.13 o 
   3   5  13       50.38       48.46      1.17 o 
   4   5  13        4.26        2.68      1.25 o 
  -4   6  13        5.70        5.15      1.83 o 
  -3   6  13        5.83        7.55      2.05 o 
  -2   6  13       46.50       48.67      1.97 o 
  -1   6  13       17.16       25.52      1.60 o 
   0   6  13      157.47      181.46      2.26 o 
   1   6  13       26.27       33.38      1.10 o 
   2   6  13        0.11        3.77      1.08 o 
   3   6  13       29.35       23.85      1.20 o 
   4   6  13        3.11        5.75      1.41 o 
  -3   7  13        6.45        9.18      2.10 o 
  -2   7  13        4.51        3.25      1.90 o 
  -1   7  13        0.07        2.38      1.43 o 
   0   7  13      274.48      269.44      1.82 o 
   1   7  13        3.28        4.79      1.26 o 
   2   7  13       45.34       42.94      1.32 o 
   3   7  13        0.10        2.08      1.26 o 
  -3   8  13       32.31       42.85      1.87 o 
  -2   8  13      110.97      127.34      2.72 o 
  -1   8  13        3.46        5.51      1.57 o 
   0   8  13       15.73       17.45      1.29 o 
   1   8  13       15.60       15.85      1.16 o 
   2   8  13      217.05      220.83      1.92 o 
   3   8  13       57.68       57.77      1.27 o 
  -3   9  13        0.11        2.01      1.69 o 
  -2   9  13        4.95        4.09      1.86 o 
  -1   9  13       57.19       62.80      1.78 o 
   0   9  13      227.40      237.29      1.59 o 
   1   9  13       49.50       47.72      1.36 o 
   2   9  13        3.05        4.78      1.21 o 
   3   9  13        1.11        2.62      1.24 o 
  -3  10  13       27.09       23.81      1.89 o 
  -2  10  13       93.81       91.27      4.05 o 
  -1  10  13      118.81      108.39      1.90 o 
   0  10  13        4.35        5.79      1.28 o 
   1  10  13       26.82       32.10      1.33 o 
   2  10  13       27.87       23.44      1.50 o 
   3  10  13       57.30       46.04      1.36 o 
  -2  11  13        2.82        5.07      1.69 o 
  -1  11  13        1.82        6.81      1.57 o 
   0  11  13       11.33       12.02      1.30 o 
   1  11  13       98.88       98.45      1.92 o 
   2  11  13        4.41        3.41      1.26 o 
  -2  12  13        3.74        5.19      1.58 o 
  -1  12  13      119.12      120.84      2.15 o 
   0  12  13       17.72       14.16      1.43 o 
   1  12  13       18.17       24.19      1.47 o 
   2  12  13        0.91        4.44      1.27 o 
  -1  13  13        8.90       13.51      1.57 o 
   0  13  13       51.21       55.13      1.66 o 
   1  13  13        9.39       12.64      1.33 o 
  -4   0  14       70.69       66.37      4.75 o 
  -3   0  14       93.95      114.70      3.80 o 
  -2   0  14      137.96      118.67      2.61 o 
  -1   0  14      183.64      160.01      2.11 o 
   0   0  14        0.05        1.07      1.63 o 
   1   0  14      128.47      125.34      1.88 o 
   2   0  14        7.15        7.51      1.65 o 
   3   0  14       40.59       40.98      1.88 o 
   4   0  14      174.10      160.49      6.45 o 
  -4   1  14       17.07       15.03      2.50 o 
  -3   1  14       81.60       82.09      2.08 o 
  -2   1  14        2.37        0.21      1.67 o 
  -1   1  14      270.19      272.77      1.94 o 
   0   1  14      486.47      477.74      4.20 o 
   1   1  14       46.17       63.39      1.23 o 
   2   1  14        2.38        2.54      1.09 o 
   3   1  14        3.77        7.60      1.16 o 
   4   1  14        9.57       12.16      1.32 o 
  -4   2  14        0.09        2.63      2.72 o 
  -3   2  14        8.86        8.57      2.09 o 
  -2   2  14      275.26      272.58      3.36 o 
  -1   2  14      108.66      106.10      2.45 o 
   0   2  14      130.85      134.63      1.39 o 
   1   2  14       13.16       22.46      1.19 o 
   2   2  14       66.44       75.51      1.56 o 
   3   2  14        9.05       11.35      1.18 o 
   4   2  14        3.68        4.55      1.35 o 
  -4   3  14        1.66        3.68      3.00 o 
  -3   3  14        5.37        5.26      2.15 o 
  -2   3  14        1.25        1.96      1.69 o 
   0   3  14      140.23      139.83      1.40 o 
   1   3  14      570.57      530.32      5.12 o 
   2   3  14       19.63       24.16      1.20 o 
   3   3  14       28.81       36.86      1.47 o 
   4   3  14       10.58       14.49      1.34 o 
  -4   4  14       10.39       10.90      2.45 o 
  -3   4  14       28.69       40.28      2.18 o 
  -1   4  14       33.98       40.70      1.62 o 
   0   4  14       77.79       90.45      2.29 o 
   1   4  14        6.42        7.39      1.15 o 
   2   4  14      768.43      709.00      3.52 o 
   3   4  14       90.07       94.42      1.33 o 
   4   4  14        1.21        1.12      1.34 o 
  -4   5  14       10.50        9.56      2.01 o 
  -3   5  14       13.52        9.39      2.00 o 
  -2   5  14        0.50        0.87      1.80 o 
  -1   5  14      242.53      257.09      2.04 o 
   0   5  14      616.48      630.93      9.29 o 
   1   5  14      239.45      265.07      1.76 o 
   2   5  14        1.03        3.45      1.11 o 
   3   5  14        0.67        1.45      1.16 o 
  -3   6  14       93.54       87.02      2.24 o 
  -2   6  14       89.82      106.76      2.14 o 
  -1   6  14       87.06       90.80      1.71 o 
   0   6  14        8.95       17.10      1.37 o 
   1   6  14       23.37       22.05      1.07 o 
   2   6  14       20.58       18.25      1.13 o 
   3   6  14      335.85      346.59      4.69 o 
  -3   7  14        6.38        6.25      2.30 o 
  -2   7  14       17.34       25.51      2.01 o 
  -1   7  14       22.35       20.07      1.60 o 
   0   7  14       18.29       22.71      1.39 o 
   1   7  14      136.83      137.30      1.83 o 
   2   7  14        1.49        4.34      1.27 o 
   3   7  14        6.17       10.51      1.35 o 
  -3   8  14        0.78       -0.50      2.14 o 
  -2   8  14        4.76        6.96      1.97 o 
  -1   8  14       37.96       29.65      1.68 o 
   0   8  14        5.36        4.24      1.36 o 
   1   8  14       48.23       40.87      1.29 o 
   2   8  14      163.61      154.61      2.13 o 
   3   8  14       28.25       21.44      1.28 o 
  -3   9  14       15.22       19.09      1.87 o 
  -2   9  14        6.59        6.61      1.95 o 
  -1   9  14       25.50       34.62      2.82 o 
   0   9  14        3.06        2.94      1.31 o 
   1   9  14       34.78       36.22      1.33 o 
   2   9  14       62.48       65.09      1.69 o 
  -2  10  14       61.48       61.39      2.14 o 
  -1  10  14        0.56        0.28      1.72 o 
   0  10  14      138.01      145.30      2.03 o 
   1  10  14        0.03        0.26      1.33 o 
   2  10  14       24.77       25.94      1.33 o 
  -2  11  14       22.80       22.13      1.71 o 
  -1  11  14       35.66       32.06      1.79 o 
   0  11  14       11.66       16.26      1.42 o 
   1  11  14       11.39       12.93      1.38 o 
   2  11  14       26.35       29.18      1.27 o 
  -1  12  14       94.25       86.00      3.65 o 
   0  12  14       14.55       14.89      1.42 o 
   1  12  14      145.34      143.01      3.29 o 
  -4   1  15       16.49       15.67      2.67 o 
  -3   1  15        1.32        0.14      1.88 o 
  -2   1  15        1.79        1.48      1.61 o 
  -1   1  15       65.44       52.59      1.40 o 
   0   1  15      129.21      131.31      1.47 o 
   1   1  15        0.12        1.15      1.19 o 
   2   1  15       24.49       20.77      1.27 o 
   3   1  15       36.57       39.15      1.34 o 
  -4   2  15       11.78        9.62      2.94 o 
  -3   2  15       53.42       46.21      2.70 o 
  -2   2  15       52.62       75.63      2.06 o 
  -1   2  15       10.75        7.79      1.27 o 
   0   2  15        0.81        3.35      1.25 o 
   1   2  15        4.50        6.50      1.16 o 
   2   2  15       12.49       12.97      1.25 o 
   3   2  15       83.81       89.03      1.41 o 
  -3   3  15       47.17       39.35      2.22 o 
  -2   3  15        7.80       11.56      1.82 o 
  -1   3  15      297.78      288.16      2.04 o 
   0   3  15      212.28      213.87      2.35 o 
   1   3  15      132.28      129.05      1.52 o 
   2   3  15       63.14       67.84      1.21 o 
   3   3  15        0.02        0.18      1.25 o 
  -3   4  15       30.64       36.46      2.36 o 
  -2   4  15      290.93      257.66      4.94 o 
  -1   4  15      321.95      297.04      2.36 o 
   0   4  15       19.55       25.34      1.30 o 
   1   4  15       73.70       80.46      1.38 o 
   2   4  15      106.69       93.43      2.21 o 
   3   4  15       14.95       11.61      1.22 o 
  -3   5  15        9.69       18.42      2.06 o 
  -2   5  15        3.49        5.02      1.93 o 
  -1   5  15        0.16        5.47      1.55 o 
   0   5  15       67.65       63.37      1.40 o 
   1   5  15       31.45       29.75      1.23 o 
   2   5  15        0.98        2.21      1.12 o 
   3   5  15       16.20       20.25      1.26 o 
  -3   6  15        0.81        4.58      2.02 o 
  -2   6  15        0.97        0.38      2.04 o 
  -1   6  15       43.63       38.11      1.68 o 
   0   6  15        2.12        3.91      1.37 o 
   1   6  15       33.85       29.70      1.32 o 
   2   6  15        8.42       11.71      1.15 o 
   3   6  15        1.52        2.97      1.20 o 
  -3   7  15        9.59        9.60      2.18 o 
  -2   7  15       43.58       44.78      3.70 o 
  -1   7  15        0.04        3.24      1.64 o 
   0   7  15       18.38       16.67      1.49 o 
   1   7  15       34.31       33.30      1.26 o 
   2   7  15       61.29       63.89      1.41 o 
   3   7  15       28.43       31.83      1.40 o 
  -3   8  15       13.61       12.71      2.12 o 
  -2   8  15        9.33        5.88      1.94 o 
  -1   8  15       51.61       59.22      1.81 o 
   0   8  15       10.77       12.24      1.52 o 
   1   8  15      151.65      154.98      1.87 o 
   2   8  15       26.02       29.92      1.22 o 
  -2   9  15       19.64       22.57      2.06 o 
  -1   9  15      237.75      232.59      3.34 o 
   0   9  15       61.09       59.04      1.57 o 
   1   9  15       58.08       67.42      1.26 o 
   2   9  15       62.30       57.86      1.36 o 
  -2  10  15       10.43       12.64      2.15 o 
  -1  10  15        0.67        2.62      1.78 o 
   0  10  15       13.22       11.59      1.54 o 
   1  10  15       18.18       23.08      1.36 o 
   2  10  15        4.47        2.54      1.26 o 
  -1  11  15       17.41       18.95      1.76 o 
   0  11  15      204.74      213.20      3.51 o 
   1  11  15       34.45       33.06      1.45 o 
  -3   0  16       54.83       38.48      2.28 o 
  -2   0  16      114.93      107.69      4.15 o 
  -1   0  16      135.72      166.00      2.78 o 
   0   0  16       36.70       41.48      1.83 o 
   1   0  16      259.79      231.41      4.84 o 
   2   0  16        2.82        1.79      1.82 o 
   3   0  16       15.16       17.58      1.93 o 
  -3   1  16       24.32       25.63      2.06 o 
  -2   1  16        8.55       13.99      1.52 o 
  -1   1  16      117.38      111.26      1.69 o 
   0   1  16       49.88       54.29      1.36 o 
   1   1  16        7.30       13.93      1.25 o 
   2   1  16       14.96       17.72      1.29 o 
   3   1  16        0.69        0.87      1.37 o 
  -3   2  16        0.42        4.63      2.54 o 
  -2   2  16       10.65        9.46      1.67 o 
  -1   2  16      123.08      103.62      1.53 o 
   0   2  16       94.01       94.11      1.45 o 
   1   2  16       72.30       75.91      1.37 o 
   2   2  16      185.62      176.96      1.60 o 
   3   2  16       17.08       19.23      1.36 o 
  -3   3  16       38.59       26.61      2.34 o 
  -2   3  16       21.79       36.16      1.92 o 
  -1   3  16      102.33      103.41      1.58 o 
   0   3  16        0.38        2.94      1.19 o 
   1   3  16       90.42       89.13      2.06 o 
   2   3  16        2.19        0.82      1.22 o 
   3   3  16       41.97       43.52      1.85 o 
  -3   4  16       32.21       26.69      2.31 o 
  -2   4  16      163.71      151.88      2.32 o 
  -1   4  16        0.36        6.73      1.51 o 
   0   4  16       33.39       37.03      1.36 o 
   1   4  16      127.11      120.12      1.35 o 
   2   4  16       21.75       24.58      1.33 o 
   3   4  16        6.43        4.12      1.31 o 
  -3   5  16       18.60       22.91      2.31 o 
  -2   5  16        2.48        3.16      2.00 o 
  -1   5  16       55.89       55.31      1.67 o 
   0   5  16      112.42      114.50      2.43 o 
   1   5  16      116.51      110.77      1.43 o 
   2   5  16       81.03       83.92      1.53 o 
   3   5  16       12.42       14.37      1.23 o 
  -3   6  16       85.37       92.42      4.01 o 
  -2   6  16       18.99       21.18      1.99 o 
  -1   6  16        1.97        1.80      1.63 o 
   0   6  16       68.82       58.77      1.46 o 
   1   6  16        3.15        5.47      1.36 o 
   2   6  16       28.75       29.03      1.26 o 
  -2   7  16        0.90        2.03      2.03 o 
  -1   7  16      174.54      174.32      2.10 o 
   0   7  16       85.82       79.69      1.67 o 
   1   7  16        2.64       12.81      1.50 o 
   2   7  16       22.77       24.03      1.40 o 
  -2   8  16       53.85       60.11      2.13 o 
  -1   8  16        0.79        5.19      1.75 o 
   0   8  16        0.80        2.54      1.40 o 
   1   8  16      108.99      103.33      2.19 o 
   2   8  16       16.58       19.56      1.23 o 
  -2   9  16        0.93        3.11      2.07 o 
  -1   9  16       21.95       19.63      1.82 o 
   0   9  16        1.35        2.84      1.57 o 
   1   9  16       12.14       12.01      1.19 o 
  -1  10  16       13.56       13.89      1.90 o 
   0  10  16        0.41        0.89      1.60 o 
   1  10  16        0.10        3.21      1.27 o 
  -3   1  17        6.82       10.15      1.84 o 
  -2   1  17       11.39        7.55      1.54 o 
  -1   1  17       93.12      104.29      1.58 o 
   0   1  17        1.86        3.11      1.33 o 
   1   1  17       29.12       32.12      1.31 o 
   2   1  17       16.14       17.49      1.36 o 
   3   1  17       82.67       96.07      2.26 o 
  -3   2  17       46.81       57.66      3.91 o 
  -2   2  17       12.83        5.93      1.50 o 
  -1   2  17       20.44       19.02      1.41 o 
   0   2  17       57.31       63.46      1.46 o 
   1   2  17       55.97       44.69      1.30 o 
   2   2  17      110.33      105.81      1.50 o 
   3   2  17       59.95       59.33      1.53 o 
  -3   3  17       52.28       47.48      2.52 o 
  -2   3  17        0.30        3.01      1.81 o 
  -1   3  17      132.01      132.97      1.65 o 
   0   3  17       81.73       80.61      1.42 o 
   1   3  17       19.16       24.23      1.23 o 
   2   3  17       53.23       45.34      1.34 o 
  -2   4  17       85.06       94.06      2.11 o 
  -1   4  17       40.37       38.81      1.58 o 
   0   4  17        2.60        2.68      1.36 o 
   1   4  17      117.38      121.42      1.44 o 
   2   4  17        1.59        2.86      1.38 o 
  -2   5  17       10.83       17.79      2.03 o 
  -1   5  17       23.58       28.89      1.74 o 
   0   5  17      118.94      139.26      1.60 o 
   1   5  17      134.62      127.62      1.61 o 
   2   5  17       10.45       10.28      1.40 o 
  -2   6  17       15.19       17.69      2.11 o 
  -1   6  17       13.05       10.40      1.70 o 
   0   6  17       96.45       90.33      1.49 o 
   1   6  17        3.37        2.41      1.35 o 
   2   6  17       20.76       19.53      1.33 o 
  -2   7  17        7.72        7.35      2.08 o 
  -1   7  17        4.60        4.69      1.71 o 
   0   7  17      168.14      162.12      2.18 o 
   1   7  17        4.37        7.46      1.54 o 
   2   7  17        1.69        2.35      1.75 o 
  -1   8  17        1.17        3.35      1.66 o 
   0   8  17        9.03       10.02      1.66 o 
   1   8  17       32.15       29.55      1.44 o 
  -1   9  17        9.29        6.83      1.89 o 
   0   9  17        2.44        4.18      1.57 o 
  -2   0  18       60.03       59.86      2.54 o 
  -1   0  18        0.14        4.73      1.87 o 
   0   0  18       13.08       13.20      2.01 o 
   1   0  18       78.35       86.73      2.78 o 
   2   0  18       11.23       13.03      2.04 o 
  -2   1  18        0.90        3.59      1.64 o 
  -1   1  18       10.53        9.95      1.32 o 
   0   1  18      215.89      217.07      3.88 o 
   1   1  18       69.94       66.28      1.44 o 
   2   1  18        7.44       10.91      1.27 o 
  -2   2  18       25.10       20.04      1.68 o 
  -1   2  18       12.25       13.91      1.49 o 
   0   2  18       33.21       36.02      1.47 o 
   1   2  18       43.04       43.38      1.60 o 
   2   2  18        1.43        3.18      1.36 o 
  -2   3  18       35.49       21.61      1.76 o 
  -1   3  18        8.09        4.66      1.50 o 
   0   3  18        4.59        6.33      1.41 o 
   1   3  18        2.80        5.87      1.37 o 
   2   3  18        9.07        8.80      1.59 o 
  -2   4  18       44.74       53.84      2.24 o 
  -1   4  18       11.28        6.25      1.73 o 
   0   4  18       25.80       25.78      1.38 o 
   1   4  18       22.41       22.32      1.43 o 
   2   4  18        9.08       11.83      1.63 o 
  -2   5  18        8.47        6.48      2.22 o 
  -1   5  18        1.52        2.46      1.57 o 
   0   5  18       10.46        8.42      1.46 o 
   1   5  18       37.34       33.51      1.29 o 
  -1   6  18       69.82       80.00      1.88 o 
   0   6  18        2.38        3.62      1.47 o 
   1   6  18       58.60       50.84      1.62 o 
  -1   7  18       77.50       83.40      2.31 o 
   0   7  18        2.14        3.64      1.48 o 
   1   7  18        0.13        3.86      1.60 o 
  -2   1  19        1.81        5.14      1.61 o 
  -1   1  19        0.19        1.54      1.44 o 
   0   1  19       29.04       24.96      1.40 o 
   1   1  19       58.95       57.06      1.64 o 
  -1   2  19       16.54       22.24      1.54 o 
   0   2  19        0.11        0.47      1.36 o 
   1   2  19        6.78        9.10      1.41 o 
  -1   3  19        4.32        5.90      1.50 o 
   0   3  19        0.50        1.94      1.49 o 
   1   3  19       54.32       62.68      1.38 o 
  -1   4  19       27.32       19.46      1.56 o 
   0   4  19       54.30       50.61      1.56 o 
   1   4  19        4.25        6.71      1.44 o 
  -1   5  19       12.53       13.04      1.62 o 
   0   5  19        0.70        2.47      1.48 o 
   0   0  20       44.51       45.43      2.81 o 
   0   1  20       14.43       14.45      1.46 o 
                                                 
